# Supplementary material for: Rickettsial Infections and Q Fever Amongst Febrile Patients in Bhutan
Source: Trop Med Infect Dis. 2018 Jan 25;3(1):12. doi: 10.3390/tropicalmed3010012 (PMC6136613; doi:10.3390/tropicalmed3010012)
Supplement: Supplementary file 1 [file tropicalmed-03-00012-s001.zip]

Archive with 3 entries (2 files):
- tropicalmed-260273-supplementary/
- tropicalmed-260273-supplementary/supple 1.xls
- tropicalmed-260273-supplementary/supple 2.pdf
