# Supplementary material for: Rickettsial Infections and Q Fever Amongst Febrile Patients in Bhutan
Source: Trop Med Infect Dis. 2018 Jan 25;3(1):12. doi: 10.3390/tropicalmed3010012 (PMC6136613; doi:10.3390/tropicalmed3010012)
Supplement: Supplementary file 1 [file tropicalmed-03-00012-s001.zip › tropicalmed-260273-supplementary/supple 1.xls]

## Sheet: Sheet1
Hosp_no	Case_no	Date	Age	Gender	C-address	O-address	district	Occupation	Days of fever	Animal	cattle	goat	sheep	horse	pig	poultry	bush	Ill family	tick	flea	pets	cat	dog	fever	rash	eschar	headache	joints	muscle	lnode	others	others_what	ra_igg	ra_igm	rh_igg	rh_igm	rc_igg	rc_igm	raf_igg	raf_igm	rr_igg	rr_igm	rf_igg	rf_igm	rp_igg	rp_igm	rt_igg	rt_igm	gi_igg
1	1.01	2014-10-01	32	male	Denchukha.Samtse	Denchukha.Samtse	Samtse	govt/private employee	14	1	10	10	10	10	10	10	yes	2	no	no	1			yes	no	yes	no	yes	yes	no	1	Anorexia	0	0	0	0	0	0	0	0	0	0	0	0	0	0	0	0	256
1	1.02	2014-10-01	15	male	Daragoan.Samtse	Samtse	Samtse	students	6	2							no	2	no	no	2			yes	no	no	yes	yes	yes	no	0		256	0	512	0	256	0	512	0	256	0	0	0	0	0	0	0	0
1	1.03	2014-10-01	2	male	Chengmari.Samtse	Chengmari.Samtse	Samtse	Preschool	4	1	10	10	10	10	10	10	yes	1	no	no	1			yes	no	no	yes	no	yes	no	0		0	512	0	512	0	512	0	512	0	512	0	0	0	0	0	512	0
1	1.04	2014-10-01	6	female	Lamitar.Samtse	Lamitar.Samtse	Samtse	students	4	1	10	10	10	10	10	10	yes	2	no	no	1			yes	no	no	yes	no	yes	no	0		0	128	0	128	0	128	0	256	0	128	0	128	0	256	0	256	0
1	1.05	2014-10-01	24	male	Tashim.Samtse	Tashim.Samtse	Samtse	govt/private employee	16	1	10	10	10	10	10	10	yes	1			1	no	yes	yes	no	no	yes	yes	yes	no	0		0	4096	0	2048	0	1024	0	2048	0	512	0	0	0	2048	0	2048	4096
1	1.06	2014-10-01	57	female	Dewathang.Samtse	Dewathang.Samtse	Samtse	govt/private employee	15	1	1	0	0	0	0	0	yes	2			1	no	yes	yes	no	no	yes	yes	yes	no	0		2048	0	2048	0	2048	0	2048	0	1024	0	0	0	0	0	0	0	256
1	1.07	2014-10-01	32	male	Panbari.Samtse	Panbari.Samtse	Samtse	farmers/herders	14	1	1	1	0	0	0	0	yes	2			1	yes	yes	yes	yes	no	yes	yes	yes	no	0		512	256	2048	256	2048	128	1024	256	512	256	0	0	0	256	0	256	256
1	1.08	2014-10-01	37	female	Tashim.Samtse	Tashim.Samtse	Samtse	govt/private employee	7	1	1	1	0	0	0	0	yes	2			2			yes	no	no	yes	yes	yes	no	1	Anorexia	0	0	0	0	0	0	0	0	0	0	0	0	0	0	0	0	256
1	1.09	2014-10-01	27	female	Samtse	Tsirang	Samtse	housewife	4	1	10	10	10	10	10	10	yes	2			2			yes	no	no	yes	yes	yes	no	0		0	0	0	0	0	0	0	0	0	0	0	0	0	0	0	0	0
1	1.1	2014-10-01	30	male	Dorokha.Samtse	Dorokha.Samtse	Samtse	govt/private employee	11	2							no	2			2			yes	no	no	yes	yes	yes	no	0		0	1024	128	512	128	512	128	1024	0	512	0	0	0	0	0	0	1024
1	1.11	2014-10-01	70	male	Chengmari.Samtse	Chengmari.Samtse	Samtse	housewife	4	1	0	1	0	0	0	0	yes	2			1	yes	yes	yes	no	no	yes	yes	yes	no	0		0	0	0	0	0	0	0	0	0	0	0	0	0	0	0	0	0
1	1.12	2014-10-01	20	female	Gomtu.Samtse	Gomtu.samtse	Samtse	housewife	17	2							no	2	no	yes	1	yes	yes	yes	no	no	yes	no	yes	no	0		0	512	0	512	0	512	0	512	0	512	0	0	0	128	0	256	0
1	1.13	2014-10-01	25	male	Chengmari.Samtse	Chengmari.Samtse	Samtse	govt/private employee	25	2							yes	2			1	no	yes	yes	no	no	yes	yes	yes	no	0		0	0	0	0	0	0	0	0	0	0	0	0	0	0	0	0	4096
1	1.14	2014-10-01	10	female	Belbotay.Samtse	Dagana	Samtse	students	4	2							yes	2	no	no	2			yes	no	no	yes	yes	yes	yes	0		0	512	0	512	0	512	0	512	0	256	0	0	0	0	0	0	0
1	1.15	2014-11-01	35	male	Mechetar.Samtse	Thimphu	Samtse	farmers/herders	4	2							yes	2	no	no	2			yes	no	yes	yes	yes	yes	no	1	Anorexia	0	0	0	0	0	0	0	0	0	0	0	0	0	0	0	0	0
1	1.16	2014-11-01	37	female	Samtse	Dagana	Samtse	farmers/herders	15	2							yes	2		no	1	yes	no	yes	no	no	no	yes	yes	no	0		0	0	0	0	0	0	0	0	0	0	0	0	0	0	0	0	0
1	1.17	2014-11-01	18	female	Monrani.Samtse	Monrani.Smtse	Samtse	students	5	1	1	1	0	0	0	0	no	2	no	no	1	yes	yes	yes	yes	no	yes	yes	no	no	0		0	512	0	256	0	256	0	512	0	256	0	0	0	0	0	0	1024
1	1.18	2014-11-01	70	male	Dorokha.Samtse	Dorokha.Samtse	Samtse	govt/private employee	16	1	1	0	0	0	0	0	yes	2	no	no	2			yes	yes	yes	yes	yes	yes	no	0		0	256	128	512	128	256	256	512	0	256	0	0	0	0	0	0	2048
1	1.19	2014-11-01	42	female	Jeti.Samtse	Jeti.Samtse	Samtse	govt/private employee	19	1	1	1	0	0	0	0	yes	2			1	no	yes	yes	no	no	yes	yes	yes	no	0		0	0	0	0	0	0	0	0	0	0	0	0	0	0	0	0	4096
1	1.2	2014-11-01	3	male	Sukmeti.Samtse	Sukmeti.Samtse	Samtse	Preschool	17	1	1	0	0	0	0	0	yes	2	yes	no	2			yes	no	no	yes	no	no	no	0		0	0	0	0	0	0	0	0	0	0	0	0	0	0	0	0	1024
1	1.21	2014-12-01	32	female	Bangstar.Samtse	Bangstar.Samtse	Samtse	unemployed	14	1	0	1	0	0	0	0	yes	2			1	yes	yes	yes	no	no	yes	yes	yes	no	0		128	2048	256	512	256	512	128	2048	128	512	0	0	0	0	0	0	0
1	1.22	2014-12-01	10	male	Botaykharka.Samtse	Nanital.Samtse	Samtse	students	4	1	1	1	0	0	0	0	yes	2			1	no	yes	yes	no	no	yes	yes	yes	no	0		0	512	0	256	0	256	0	512	0	256	0	0	0	0	0	0	0
1	1.23	2014-12-01	16	female	Laptsakha.Samtse	Laptsakha.samtse	Samtse	students	5	1	1	1	0	0	0	0	yes	2		no	1	yes	yes	yes	no	no	yes	yes	yes	no	0		256	256	256	256	128	128	256	512	256	256	0	0	0	0	0	0	0
1	1.24	2014-12-01	34	male	Bukay.Samtse	Bukay.Samtse	Samtse	govt/private employee	14	1	1	0	0	0	0	0	yes	2	yes	no	1	yes	yes	yes	no	yes	yes	yes	yes	yes	0		0	0	0	0	0	0	0	0	0	0	0	0	0	0	0	0	0
1	1.25	2014-12-01	10	male	Dorokha.Samtse	Dorokha.Samtse	Samtse	students	4	2							yes	2	no	no	1	yes	yes	yes	yes	no	yes	yes	no	no	0		0	0	0	0	0	0	0	0	0	0	0	0	0	0	0	0	0
1	1.26	2014-12-01	22	female	Samtse	Dorokha.Samtse	Samtse	govt/private employee	7	1	1	1	0	0	1	0	yes	2	no	no	1	yes	yes	yes	no	no	yes	yes	yes		1	Anorexia	0	0	0	0	0	0	0	0	0	0	0	0	0	0	0	0	1024
1	1.27	2015-01-01	16	male	Samtse	Lhuentse	Samtse	students	4	1	10	10	10	10	10	10	no	2	no	no	1	yes	no	yes	no	no	yes	no	yes	no	0		0	128	0	128	0	128	0	256	0	128	0	0	0	0	0	0	0
1	1.28	2015-01-01	58	male	Mechetar.Samtse	Mecheter.Samtse	Samtse	govt/private employee	5	1	10	10	10	10	10	10	yes	2			2			yes	no	no	yes	no	yes	no	0		0	0	0	0	0	0	0	0	0	0	0	0	0	0	0	0	1024
1	1.29	2015-01-01	50	female	Tendu.Samtse	Tendu.Samtse	Samtse	govt/private employee	4	1	1	0	0	0	0	1	yes	2			1	yes	no	yes	no	no	yes	yes	yes	no	0		0	0	0	0	0	0	0	0	0	0	0	0	0	0	0	0	0
1	1.3	2015-01-01	27	male	Chengmari.Samtse	Chengmari.Samtse	Samtse	farmers/herders	4	1	1	0	0	0	0	0	no	1			2			yes	no	no	yes	yes	yes	no	0		0	128	0	128	0	128	0	256	0	128	0	0	0	0	0	128	0
1	1.31	2015-02-01	30	male	Lamitar.Samtse	Tsirang	Samtse	govt/private employee	14	1	10	10	10	10	10	10	yes	2	yes	yes	1	yes	yes	yes	yes	no	yes	yes	yes	no	0		0	0	0	0	0	0	0	0	0	0	0	0	0	0	0	0	0
1	1.32	2015-02-01	76	female	Samtse	Trashigang	Samtse	govt/private employee	5	1	10	10	10	10	10	10	yes	2			2			yes	no	no	yes	yes	no	no	0		0	128	0	128	0	128	0	256	0	0	0	0	0	0	0	0	1024
1	1.33	2015-02-01	18	male	Dorokha.Samtse	Haa	Samtse	govt/private employee	5	1	0	0	0	1	0	0	yes	2		no	2			yes	no	no	yes	yes	yes	no	0		0	0	0	0	0	0	0	0	0	0	0	0	0	0	0	0	0
1	1.34	2015-02-01	52	female	Samtse	Samtse	Samtse	farmers/herders	4	1	0	0	0	0	0	1	no	2	no		2			yes	no	no	yes	yes	no	no	0		0	0	0	0	0	0	0	0	0	0	0	0	0	0	0	0	0
1	1.35	2015-03-01	39	male	Samtse	Dagana	Samtse	farmers/herders	5	2							no	2	no	no	1	no	yes	yes	no	no	yes	yes	no	no	0		256	0	256	0	256	0	256	0	256	0	0	0	0	0	0	0	0
1	1.36	2015-03-01	20	female	Samtse	Haa	Samtse	housewife	20	2							yes	2		no	2			yes	no	no	yes	yes	yes	no	0		0	2048	0	2048	0	2048	0	1024	0	512	0	0	0	0	0	0	0
1	1.37	2015-03-01	43	female	Bukay.Samtse	Bukay.Samtse	Samtse	govt/private employee	4	2							no	2	no	no	1	no	yes	yes	yes	no	yes	yes	yes	no	0		0	512	0	512	0	512	0	512	0	256	0	0	0	0	0	0	0
1	1.38	2015-04-01	6	female	Samtse	Haa	Samtse	students	5	1	10	10	10	10	10	10	yes	2	no	no	1	no	yes	yes	yes	no	yes	no	no	no	1	orbital pain	0	0	0	0	0	0	0	0	0	0	0	0	0	0	0	0	0
1	1.39	2015-04-01	28	female	Chengmari.Samtse	Chengmari.Samtse	Samtse	govt/private employee	5	1	10	10	10	10	10	10	yes	2	yes	no	1	no	yes	yes	no	no	yes	yes	yes	no	1	cough	0	0	0	0	0	0	0	0	0	0	0	0	0	0	0	0	0
1	1.4	2015-04-01	28	female	Lhakhanpong.Samtse	Lhakhanpong.Samtse	Samtse	govt/private employee	4	1	1	0	0	0	0	0	yes	2			1	no	yes	yes	no	no	yes	yes	yes	no	1	Anorexia	0	0	0	0	0	0	0	0	0	0	0	0	0	0	0	0	1024
1	1.41	2015-04-01	21	female	Samtse	Tendu.Samtse	Samtse	farmers/herders	4	2							no	1	no	no	2			yes	no	no	yes	yes	yes	no	0		0	1024	0	1024	0	1024	0	1024	0	1024	0	0	0	256	0	1024	0
1	1.42	2015-05-01	23	female	Tading.Samtse	Tading.Samtse	Samtse	govt/private employee	6	1	1	1	0	0	0	0	yes	2			2			yes	yes	no	yes	yes	yes	no	0		0	256	0	256	0	256	0	256	0	256	0	0	0	0	0	0	512
1	1.43	2015-05-01	22	male	Norbugang.Samtse	Norbugang.samtse	Samtse	govt/private employee	5	1	0	0	0	0	1	1	yes	2			1	yes	yes	yes	no	yes	yes	yes	yes	no	0		0	256	0	256	0	256	0	512	0	256	0	0	0	0	0	256	0
1	1.44	2015-05-01	22	male	Denchukha.Samtse	Denchukha.Samtse	Samtse	govt/private employee	5	1	10	10	10	10	10	10	yes	2			2			yes	no	no	yes	yes	yes	no	0		0	0	0	0	0	0	0	0	0	0	0	0	0	0	0	0	0
1	1.45	2015-05-01	16	male	Nainital, Samtse	Denchukha.Samtse	Samtse	students	5	2							yes	1		no	2			yes	no	no	yes	yes	yes	no	0		0	128	0	128	0	128	0	0	0	0	0	0	0	0	0	0	0
1	1.46	2015-05-01	5	female	Samtse	Mongar	Samtse	students	4	2							no	2	no	no	2			yes	yes	no	yes	yes	yes	no	0		0	0	0	0	0	0	0	0	0	0	0	0	0	0	0	0	0
1	1.47	2015-05-01	10	female	Samtse	Zhemgang	Samtse	students	5	2							no	1	no	no	2			yes	yes	no	yes	no	no	no	0		0	128	0	128	0	256	0	0	0	0	0	0	0	0	0	0	256
1	1.48	2015-05-01	18	male	Sipsu	Mecheter.Samtse	Samtse	students	4	2							yes	2		no	2			yes	no	no	yes	yes	no	no	0		0	256	0	256	0	256	0	256	0	256	0	128	0	0	0	0	0
1	1.49	2015-05-01	3	female	Denchukha.Samtse	Denchukha.Samtse	Samtse	Preschool	5	1	0	1	0	0	0	0	yes	2	no	no	2			yes	no	no	no	yes	no	no	0		0	128	0	128	0	128	0	256	0	128	0	128	0	0	0	256	0
1	1.5	2015-05-01	27	female	Samtse	Samtse	Samtse	farmers/herders	4	2							no	3			3			yes	yes	no	yes	yes	yes	no	0		0	128	0	128	0	128	0	256	0	128	0	128	0	0	0	0	0
1	1.51	2015-05-01	86	male	Gumauney.Samtse	Gumauney.Samtse	Samtse	govt/private employee	15	1	1	0	0	0	0	1	yes	1	no	no	1	yes	yes	yes	yes	no	yes	yes	yes	yes	1	Anemia	256	0	512	0	256	0	512	0	256	0	0	0	256	0	0	0	0
1	1.52	2015-05-01	47	female	Samtse	Samtse	Samtse	housewife	4	2							yes	1		no	2			yes	no	no	yes	yes	yes	no	0		0	0	0	0	0	0	0	0	0	0	0	0	0	0	0	0	0
1	1.53	2015-05-01	56	male	Samtse	Chengmari.Samtse	Samtse	housewife	4	2							yes	1		no	2			yes	no	no	yes	yes	yes	no	0		0	256	0	128	0	128	0	256	0	256	0	0	0	0	0	0	128
1	1.54	2015-05-01	28	female	Lhakhanpong.Samtse	Lhakhanpong.Samtse	Samtse	govt/private employee	4	1	1	0	0	0	0	0	yes	2			1	no	yes	yes	no	no	yes	yes	yes	no	1	Anorexia	0	128	0	128	0	256	0	256	0	128	0	0	0	0	0	0	2048
1	1.55	2015-05-01	22	female	Samtse	Dorokha.Samtse	Samtse	govt/private employee	4	1	1	0	0	0	1	0	yes	2	no	no	1	yes	yes	yes	no	no	yes	yes	yes	no	1	Anorexia	0	128	0	256	0	256	0	512	0	128	0	0	0	0	0	0	0
1	1.56	2015-05-01	22	male	Denchukha.Samtse	Denchukha.Samtse	Samtse	govt/private employee	15	1	10	10	10	10	10	10	yes	2			2			yes	no	no	yes	yes	yes	no	0		128	2048	128	1024	256	2048	256	1024	256	512	0	0	0	0	256	1024	1024
1	1.57	2015-05-01	16	male	Nainital, Samtse	Denchukha.Samtse	Samtse	students	5	2							yes	1		no	2			yes	no	no	yes	yes	yes	no	0		0	0	0	0	0	0	0	0	0	0	0	0	0	0	0	0	1024
1	1.58	2015-05-01	5	female	Samtse	Mongar	Samtse	students	6	2							no	2	no	no	2			yes	yes	no	yes	yes	yes	no	0		0	0	0	0	0	0	0	0	0	0	0	0	0	0	0	0	0
1	1.59	2015-05-01	10	female	Samtse	Zhemgang	Samtse	students	4	2							no	1	no	no	2			yes	yes	no	yes	no	no	no	0		0	1024	0	1024	0	2048	0	1024	0	1024	0	0	0	0	0	0	0
1	1.6	2015-06-01	18	male	Sipsu	Mecheter.Samtse	Samtse	students	14	2							yes	2		no	2			yes	no	no	yes	yes	no	no	0		0	2048	0	1024	0	2048	0	1024	0	1024	0	0	0	1024	0	512	0
1	1.61	2015-06-01	3	female	Denchukha.Samtse	Denchukha.Samtse	Samtse	Preschool	4	1	0	1	0	0	0	0	yes	2	no	no	2			yes	no	no	no	yes	no	no	0		0	0	0	0	0	0	0	0	0	0	0	0	0	0	0	0	0
1	1.62	2015-06-01	35	male	Dorokha.Samtse	Dorokha.Samtse	Samtse	housewife	15	1	0	1	0	0	0	0	no	2			2			yes	no	no	yes	yes	yes	no	0		128	1024	128	512	128	1024	128	1024	128	1024	0	0	256	1024	128	1024	1024
1	1.63	2015-06-01	27	female	Samtse	Tsirang	Samtse	housewife	4	1	10	10	10	10	10	10	yes	2			2			yes	no	no	yes	yes	yes	no	0		0	0	0	0	0	0	0	0	0	0	0	0	0	0	0	0	0
1	1.64	2015-06-01	30	male	Chengmari.Samtse	Dorokha.Samtse	Samtse	govt/private employee	14	2							no	2			2			yes	no	no	yes	yes	yes	no	0		0	256	0	256	0	256	0	256	0	256	0	0	0	0	0	0	0
1	1.65	2015-06-01	70	male	Chengmari.Samtse	Chengmari.Samtse	Samtse	housewife	4	1	0	1	0	0	0	0	yes	2			1	yes	yes	yes	no	no	yes	yes	yes	no	0		0	0	0	0	0	0	0	0	0	0	0	0	0	0	0	0	1024
1	1.66	2015-06-01	20	female	Gomtu.Samtse	Pasakha	Samtse	housewife	5	2							no	2	no	yes	1	yes	yes	yes	no	no	yes	no	yes	no	0		0	0	0	0	0	0	0	0	0	0	0	0	0	0	0	0	1024
1	1.67	2015-06-01	25	male	Chengmari.Samtse	Chengmari.Samtse	Samtse	govt/private employee	4	2							yes	2			1	no	yes	yes	no	no	yes	yes	yes	no	0		0	256	0	256	0	256	0	256	0	128	0	0	0	0	0	0	0
1	1.68	2015-06-01	13	male	Bara, Samtse	Bara, Samtse	Samtse	students	15	2							yes	2	no	no	2			yes	no	no	no	no	no	no	0		0	0	0	0	0	0	0	0	0	0	0	0	0	0	0	0	0
1	1.69	2015-06-01	21	male	Samtse	Trashigang	Samtse	students	5	2							yes	2	no	no	2			yes	yes	no	yes	yes	no	no	0		0	0	0	0	0	0	0	0	0	0	0	0	0	0	0	0	0
2	2.01	2014-10-01	24	female	Gomtu	Tsirang	Samtse	farmers/herders	5	1	10	10	10	10	10	10	yes	2	yes	no	1			yes	yes	no	yes	yes	no	no	0		0	0	0	0	0	0	0	0	0	0	0	0	0	0	0	0	0
2	2.02	2014-10-01	55	female	Gomtu	Gomtu	Samtse	govt/private employee	4	1	10	10	10	10	10	10	yes	2			3			yes	yes	yes	no	yes	yes	no	0		128	1024	128	1024	128	1024	256	1024	0	1024	0	256	0	0	0	0	0
2	2.03	2014-10-01	70	female	Gomtu	Gomtu	Samtse	housewife	4	2							yes	2	no	yes	2			yes	no	no	yes	yes	no	no	0		0	0	0	0	0	0	0	0	0	0	0	0	0	0	0	0	1024
2	2.04	2014-10-01	34	male	Gomtu	Jindari.Gomtu	Samtse	farmers/herders	15	1	10	10	10	10	10	10	yes	2	yes	no	1			yes	no	no	yes	no	no	no	0		0	4096	0	2048	0	4096	0	2048	0	2048	0	0	0	0	0	0	0
2	2.05	2014-10-01	25	male	Gomtu	Zhemgang	Samtse	farmers/herders	4	1	10	10	10	10	10	10	no	2	no		1	yes	yes	yes	yes	no	no	no	no	no	0		0	0	0	0	0	0	0	0	0	0	0	0	0	0	0	0	0
2	2.06	2014-10-01	25	female	Gomtu	Thimphu	Samtse	farmers/herders	4	1	10	10	10	10	10	10	no	2	no	no	2			yes	no	no	yes	no	yes	no	0		0	0	0	0	0	0	0	0	0	0	0	0	0	0	0	0	0
2	2.07	2014-10-01	38	female	Gomtu	Thimphu	Samtse	farmers/herders	7	1	10	10	10	10	10	10	yes	2	yes	no	2			yes	no	no	yes	no	yes	no	0		0	256	0	256	0	256	0	256	0	256	0	0	0	0	0	0	0
2	2.08	2014-10-01	30	male	Gomtu	Chukha	Samtse	farmers/herders	4	2							yes	2	no	no	2			yes	no	no	yes	no	yes	no	0		0	0	0	0	0	0	0	0	0	0	0	0	0	0	0	0	1024
2	2.09	2014-10-01	36	male	Gomtu	Gelephu	Samtse	farmers/herders	5	2							no	2	no	yes	1	no	yes	yes	yes	no	no	no	yes	no	0		0	0	0	0	0	0	0	0	0	0	0	0	0	0	0	0	0
2	2.1	2014-10-01	24	male	Gomtu	Trashigang	Samtse	farmers/herders	5	2							no	2	no	no	2			yes	no	no	yes	yes	no	no	0		0	0	0	0	0	0	0	0	0	0	0	0	0	0	0	0	0
2	2.11	2014-10-01	25	male	Gomtu	Samtse	Samtse	unemployed	4	2							yes	2	no	no	2			yes	yes	no	yes	no	yes	no	0		0	256	0	256	0	128	0	256	0	128	0	128	0	0	0	0	0
2	2.12	2014-11-01	54	male	Gomtu	Punakha	Samtse	farmers/herders	5	2							yes	2		no	2			yes	no	no	no	no	no	no	0		0	0	0	0	0	0	0	0	0	0	0	0	0	0	0	0	0
2	2.13	2014-11-01	8	male	Gomtu	Gomtu	Samtse	students	4	2							no	2	yes	no	2			yes	no	no	yes	no	no	no	0		0	0	0	0	0	0	0	0	0	0	0	0	0	0	0	0	0
2	2.14	2014-11-01	34	female	Gomtu	Paro	Samtse	farmers/herders	4	2							no	2	no	no	2			yes	no	no	yes	no	yes	no	0		0	0	0	0	0	0	0	0	0	0	0	0	0	0	0	0	0
2	2.15	2014-11-01	62	female	Gomtu	Pugli.Samtse	Samtse	govt/private employee	15	1	10	10	10	10	10	10	yes	2	yes	yes	1			yes	yes	yes	yes	yes	no	no	0		0	0	0	0	0	0	0	0	0	0	0	0	0	0	0	0	4096
2	2.16	2014-11-01	18	male	Gomtu	Gomtu	Samtse	students	5	1	10	10	10	10	10	10	yes	2	no	no	1			yes	yes	yes	no	no	no	no	0		0	0	0	0	0	0	0	0	0	0	0	0	0	0	0	0	0
2	2.17	2014-12-01	7	female	Gomtu	Samtse	Samtse	students	10	1	10	10	10	10	10	10	yes	2	yes	no	1			yes	yes	no	no	yes	no	no	0		0	0	0	0	0	0	0	0	0	0	0	0	0	0	0	0	0
2	2.18	2015-01-01	40	female	Gomtu	Samtse	Samtse	farmers/herders	14	2							yes	2	no	no	2			yes	no	no	yes	yes	no	no	0		0	0	0	0	0	0	0	0	0	0	0	0	0	0	0	0	0
2	2.19	2015-01-01	32	female	Gomtu	Sarpang	Samtse	farmers/herders	5	1	10	10	10	10	10	10	no	2	yes	no	2			yes	yes	no	yes	yes	yes	no	0		0	0	0	0	0	0	0	0	0	0	0	0	0	0	0	0	0
2	2.2	2015-01-01	51	male	Gomtu	Tsirang	Samtse	farmers/herders	7	1	10	10	10	10	10	10	no	2	yes	yes	1			yes	yes	no	yes	no	no	no	0		0	0	0	0	0	0	0	0	0	0	0	0	0	0	0	0	0
2	2.21	2015-02-01	42	male	Gomtu	Pugli.Samtse	Samtse	farmers/herders	6	2							no	2	no	no	2			yes	yes	no	yes	no	no	no	0		0	256	0	256	0	256	0	256	0	256	0	128	0	0	0	0	0
2	2.22	2015-02-01	34	female	Gomtu	Trashiyangtse	Samtse	farmers/herders	7	1	10	10	10	10	10	10	yes	2	no	no	2			yes	no	no	no	yes	yes	no	0		0	0	0	0	0	0	0	0	0	0	0	0	0	0	0	0	512
2	2.23	2015-03-01	34	male	Gomtu	Gomtu	Samtse	govt/private employee	4	1	10	10	10	10	10	10	yes	2	yes	no	1	yes	yes	yes	yes	no	yes	yes	no	no	0		0	0	0	0	0	0	0	0	0	0	0	0	0	0	0	0	256
2	2.24	2015-03-01	38	male	Gomtu	Punakha	Samtse	farmers/herders	5	1	10	10	10	10	10	10	yes	2	no	no	1			yes	yes	no	no	yes	no	no	0		0	0	0	0	0	0	0	0	0	0	0	0	0	0	0	0	0
2	2.25	2015-03-01	40	male	Gomtu	Tsirang	Samtse	govt/private employee	4	1	10	10	10	10	10	10	no	2	no	yes	1	yes	yes	yes	no	no	yes	yes	yes	no	0		256	512	512	512	256	512	256	512	256	1024	256	256	0	0	0	0	512
2	2.26	2015-03-01	32	female	Gomtu	Pemagatshel	Samtse	students	5	1	10	10	10	10	10	10	no	2	no	no	2			yes	yes	no	no	yes	no	no	0		0	0	0	0	0	0	0	0	0	0	0	0	0	0	0	0	512
2	2.27	2015-03-01	31	female	Gomtu	Nganglam	Samtse	farmers/herders	6	1	10	10	10	10	10	10	no	2	no	no	2			yes	yes	no	no	yes	yes	no	0		0	0	0	0	0	0	0	0	0	0	0	0	0	0	0	0	256
2	2.28	2015-04-01	40	male	Gomtu	Gomtu	Samtse	farmers/herders	4	1	10	10	10	10	10	10	yes	2	no	no	1	yes	yes	yes	no	no	yes	yes	yes	no	0		0	0	0	0	0	0	0	0	0	0	0	0	0	0	0	0	0
2	2.29	2015-04-01	28	female	Gomtu	Samtse	Samtse	housewife	7	2							no	2	no	no	2			yes	yes	no	no	yes	no	no	0		0	0	0	0	0	0	0	0	0	0	0	0	0	0	0	0	1024
2	2.3	2015-04-01	28	female	Gomtu	Samtse	Samtse	farmers/herders	30	1	1	0	0	0	0	0	yes	1	no	no	1	yes	yes	yes	yes	yes	yes	no	yes	no	0		0	0	0	0	0	0	0	0	0	0	0	0	0	0	0	0	0
2	2.31	2015-04-01	59	female	Gomtu	Sipsu	Samtse	housewife	4	1	1	0	0	0	0	0	yes	2	no	no	1	yes	yes	yes	yes	no	yes	yes	yes	no	0		0	0	0	0	0	0	0	0	0	0	0	0	0	0	0	0	0
2	2.32	2015-04-01	52	male	Gomtu	Samtse	Samtse	govt/private employee	7	1	1	0	0	0	0	0	yes	1	no	yes	1	yes	yes	yes	yes	no	yes	yes	yes	no	0		0	0	0	0	0	0	0	0	0	0	0	0	0	0	0	0	1024
2	2.33	2015-04-01	37	male	Gomtu	Gomtu	Samtse	farmers/herders	4	1	10	10	10	10	10	10	yes	2	yes	no	1	yes	yes	yes	yes	no	yes	yes	yes	no	0		128	256	128	256	128	256	128	128	128	128	0	0	0	0	0	0	0
2	2.34	2015-04-01	41	male	Gomtu	Samtse	Samtse	farmers/herders	5	1	10	10	10	10	10	10	yes	2	yes	no	1	yes	yes	yes	yes	no	yes	yes	yes	no	0		128	256	128	256	128	256	128	128	128	256	0	0	256	512	128	128	1024
2	2.35	2015-04-01	43	male	Gomtu	Phuentsholing	Samtse	farmers/herders	5	1	10	10	10	10	10	10	yes	1	yes	no	1	yes	yes	yes	yes	no	yes	yes	yes	no	0		0	0	0	0	0	0	0	0	0	0	0	0	0	0	0	0	512
2	2.36	2015-04-01	37	male	Gomtu	Nganglam	Samtse	farmers/herders	4	2							yes	2	no	no	2			yes	yes	no	no	no	yes	no	0		0	0	0	0	0	0	0	0	0	0	0	0	0	0	0	0	0
2	2.37	2015-04-01	28	female	Gomtu	Gomtu	Samtse	housewife	5	1	10	10	10	10	10	10	yes	2	no	no	1	yes	no	yes	no	no	yes	no	no	no	0		0	0	0	0	0	0	0	0	0	0	0	0	0	0	0	0	1024
2	2.38	2015-05-01	51	male	Gomtu	Gomtu	Samtse	farmers/herders	5	1	1	0	0	0	0	0	yes	2	no	no	1	no	yes	yes	yes	no	no	yes	no	no	0		0	0	0	0	0	0	0	0	0	0	0	0	0	0	0	0	512
2	2.39	2015-05-01	51	female	Gomtu	Gomtu	Samtse	farmers/herders	6	1	1	0	0	0	0	0	yes	2	no	yes	2			yes	yes	no	no	no	no	no	0		0	256	0	256	0	256	0	256	0	256	0	0	0	0	0	0	1024
2	2.4	2015-05-01	49	female	Gomtu	Samtse	Samtse	housewife	5	1	1	0	0	0	0	0	yes	1	no	no	1	yes	no	yes	yes	no	no	yes	no	no	0		0	0	0	0	0	0	0	0	0	0	0	0	0	0	0	0	512
2	2.41	2015-05-01	41	female	Gomtu	Gomtu	Samtse	farmers/herders	14	2							no	2	no	no	2			yes	yes	yes	no	no	no	no	0		0	0	0	0	0	0	0	0	0	0	0	0	0	0	0	0	1024
2	2.42	2015-05-01	38	male	Samtse	Samtse	Samtse	govt/private employee	6	1	1	1	0	0	0	0	yes	1	no	no	1	no	yes	yes	no	yes	yes	no	no	no	0		0	512	0	1024	0	1024	0	1024	0	1024	0	0	0	0	0	0	512
2	2.43	2015-05-01	34	female	Gomtu	Samtse	Samtse	farmers/herders	4	2							no	2	no	no	2			yes	yes	no	yes	no	no	no	0		0	0	0	0	0	0	0	0	0	0	0	0	0	0	0	0	1024
2	2.44	2015-05-01	68	male	Gomtu	Samtse	Samtse	govt/private employee	4	1	1	1	0	0	0	1	yes	2	no	no	2			yes	no	no	yes	yes	no	no	0		0	0	0	0	0	0	0	0	0	0	0	0	0	0	0	0	1024
2	2.45	2015-05-01	88	female	Gomtu	Gomtu	Samtse	govt/private employee	14	1	1	0	0	0	0	0	yes	2	no	no	1	yes	no	yes	yes	no	no	yes	no	no	0		0	256	0	256	0	256	0	256	0	256	0	128	0	0	0	0	1024
2	2.46	2015-05-01	36	male	Gomtu	Gomtu	Samtse	farmers/herders	5	2							no	2	no	no	2			yes	yes	no	no	no	no	no	0		0	0	0	0	0	0	0	0	0	0	0	0	0	0	0	0	0
2	2.47	2015-05-01	50	male	Gomtu	Samtse	Samtse	farmers/herders	5	2							no	2	no	no	1	no	yes	yes	yes	no	no	no	no	no	0		0	256	0	256	0	256	0	512	0	256	0	0	0	0	0	0	1024
2	2.48	2015-05-01	39	male	Gomtu	Samtse	Samtse	farmers/herders	5	2							no	2	no	no	2			yes	yes	no	no	no	yes	no	0		256	256	256	512	256	256	512	512	256	256	0	0	0	0	0	0	0
2	2.49	2015-05-01	5	female	Gomtu	Gomtu	Samtse	students	4	2							no	2	no	no	2			yes	yes	no	no	yes	no	no	0		0	0	0	0	0	0	0	0	0	0	0	0	0	0	0	0	0
2	2.5	2015-05-01	25	female	Gomtu	Paro	Samtse	farmers/herders	5	2							no	2	no	no	2			yes	yes	no	yes	no	no	no	0		0	0	0	0	0	0	0	0	0	0	0	0	0	0	0	0	0
2	2.51	2015-05-01	12	male	Gomtu	Gomtu	Samtse	students	5	2							no	2	no	no	2			yes	yes	no	no	no	no	no	0		0	0	0	0	0	0	0	0	0	0	0	0	0	0	0	0	512
2	2.52	2015-05-01	25	female	Gomtu	Samtse	Samtse	govt/private employee	4	1	0	1	0	0	0	1	yes	2	no	no	1	no	yes	yes	yes	no	no	yes	no	no	0		0	256	0	512	0	512	0	256	0	256	0	0	0	0	0	0	0
2	2.53	2015-05-01	24	female	Gomtu	Tsirang	Samtse	housewife	4	2							yes	2	no	no	2			yes	yes	no	yes	yes	no	no	0		0	0	0	0	0	0	0	0	0	0	0	0	0	0	0	0	0
2	2.54	2015-05-01	29	male	Gomtu	Trashigang	Samtse	farmers/herders	4	2							no	2	no	no	2			yes	yes	no	yes	no	no	no	0		0	0	0	0	0	0	0	0	0	0	0	0	0	0	0	0	0
2	2.55	2015-06-01	30	male	Gomtu	Chukha	Samtse	farmers/herders	13	2							no	2	no	no	2			yes	yes	no	yes	no	no	no	0		0	0	0	0	0	0	0	0	0	0	0	0	0	0	0	0	0
2	2.56	2015-06-01	20	female	Gomtu	Samtse	Samtse	students	4	1	1	0	0	0	0	1	no	2	no	no	2			yes	yes	no	no	no	no	no	0		0	0	0	0	0	0	0	0	0	0	0	0	0	0	0	0	0
2	2.57	2015-06-01	40	male	Gomtu	Trashigang	Samtse	farmers/herders	4	2							yes	2	no	no	2			yes	yes	no	no	yes	no	no	0		0	0	0	0	0	0	0	0	0	0	0	0	0	0	0	0	0
2	2.58	2015-06-01	12	male	Gomtu	Samtse	Samtse	students	4	2							no	2	no	no	2			yes	yes	no	no	yes	no	no	0		0	256	0	256	0	256	0	256	0	512	0	0	0	0	0	0	0
2	2.59	2015-06-01	45	female	Gomtu	Samtse	Samtse	farmers/herders	5	2							no	2	no	no	2			yes	yes	no	no	no	no	no	0		0	0	0	0	0	0	0	0	0	0	0	0	0	0	0	0	0
2	2.6	2015-03-01	42	female	Gomtu	Gomtu	Samtse	housewife	4	1	1	0	0	0	0	0	yes	2	no	no	2			yes	yes	no	no	no	no	no	0		0	0	0	0	0	0	0	0	0	0	0	0	0	0	0	0	0
3	3.01	2014-10-01	28	female	Toorsa.Pling	Ramitey.Pling	Chukha	housewife	4	2							no	2	no	no	2			yes	no	no	yes	no	yes	no	0		0	0	0	0	0	0	0	0	0	0	0	0	0	0	0	0	1024
3	3.02	2014-10-01	9	male	Toribari.Pling	Toribari.Pling	Chukha	students	4	2							no	2	no	no	2			yes	yes	no	yes	no	no	no	0		0	0	0	0	0	0	0	0	0	0	0	0	0	0	0	0	512
3	3.03	2014-10-01	5	male	Lochina.Chukha	Lochina.Chukha	Chukha	students	16	2							yes	2	no	no	1	yes	no	yes	no	yes	yes	no	yes	no	0		0	0	0	0	0	0	0	0	0	0	0	0	0	0	0	0	2048
3	3.04	2014-10-01	33	male	Dungna.Chukha	Dungna.Chukha	Chukha	govt/private employee	14	1	1	0	0	0	0	0	yes	2		no	1	yes	yes	yes	no	no	no	yes	yes	no	0		0	256	0	256	0	256	0	256	0	256	0	0	0	0	0	0	1024
3	3.05	2014-10-01	28	male	Pasakha.Pling	Trashigang	Chukha	farmers/herders	4	2							no	2		no	1	yes	yes	yes	yes	no	yes	no	no	no	0		0	512	0	512	0	512	0	512	0	512	0	0	0	0	0	0	0
3	3.06	2014-10-01	24	female	Pling town	Pemagatshel	Chukha	housewife	4	2							no	2		no	1	no	yes	yes	no	no	yes	no	no	no	0		0	1024	0	512	0	1024	0	1024	0	1024	0	0	0	0	0	0	0
3	3.07	2014-10-01	32	female	Pling town	Pemagatshel	Chukha	housewife	4	2							no	2		no	2			yes	no	no	yes	no	no	no	0		0	512	0	512	0	512	0	512	0	512	0	512	0	512	0	512	0
3	3.08	2014-10-01	32	male	Pasakha.Pling	Pasakha.Pling	Chukha	farmers/herders	4	2							no	2		no	2			yes	no	no	yes	yes	no	no	0		0	0	0	0	0	0	0	0	0	0	0	0	0	0	0	0	0
3	3.09	2014-10-01	27	male	Pasakha.Pling	Tala.Chukha	Chukha	farmers/herders	17	2							no	2	no	no	2			yes	yes	yes	yes	yes	yes	no	0		0	0	0	0	0	0	0	0	0	0	0	0	0	0	0	0	1024
3	3.1	2014-10-01	6	female	Pling	Pling	Chukha	students	4	2							no	2		no	2			yes	no	no	yes	no	no	no	0		0	512	0	512	0	512	0	512	0	512	0	0	0	0	0	0	0
3	3.11	2014-10-01	5	male	Pipaldara.Pling	Lhuentse	Chukha	students	4	2							no	2		no	2			yes	yes	no	no	no	no	no	0		0	0	0	0	0	0	0	0	0	0	0	0	0	0	0	0	0
3	3.12	2014-10-01	29	male	Pling town	Sarpang	Chukha	farmers/herders	15	2							no	2		no	2			yes	no	no	yes	yes	no	no	0		512	2048	512	2048	512	2048	512	1024	512	2048	256	256	0	0	0	0	0
3	3.13	2014-10-01	16	male	Pling	Pling	Chukha	students	4	2							no	3	no	no	2			yes	no	no	yes	yes	no	no	0		0	0	0	0	0	0	0	0	0	0	0	0	0	0	0	0	0
3	3.14	2014-10-01	39	male	Pling	Pemagatshel	Chukha	unemployed	15	2							no	2	no	no	2			yes	yes	no	yes	yes	yes	yes	0		0	2048	0	1024	0	1024	0	1024	0	1024	0	0	0	0	0	0	0
3	3.15	2014-10-01	30	female	Kharbandi.Pling	Kharbandi.Pling	Chukha	housewife	4	2							no	2	yes	no	2			yes	no	no	yes	yes	no	no	0		0	0	0	0	0	0	0	0	0	0	0	0	0	0	0	0	0
3	3.16	2014-10-01	17	female	Pling	Pemagatshel	Chukha	students	14	2							no	2		no	2			yes	no	no	yes	yes	no	no	0		0	2048	0	1024	0	2048	0	1024	0	1024	0	0	0	0	0	0	0
3	3.17	2014-10-01	14	female	Pling	Gomtu	Chukha	govt/private employee	4	2							no	2		no	1	no	yes	yes	no	no	yes	yes	no	no	0		0	512	0	512	0	512	0	512	0	512	0	0	0	0	0	0	0
3	3.18	2014-10-01	12	female	Damdara.Pling	Trongsa	Chukha	students	4	2							no	2		no	2			yes	no	no	yes	yes	no	no	0		0	0	0	0	0	0	0	0	0	0	0	0	0	0	0	0	0
3	3.19	2014-10-01	7	female	Pling	Punakha	Chukha	students	14	2							no	2		no	2			yes	yes	no	no	no	no	no	0		0	0	0	0	0	0	0	0	0	0	0	0	0	0	0	0	0
3	3.2	2014-10-01	37	female	Pling	Trashigang	Chukha	housewife	7	2							no	2		no	1	no	yes	yes	no	no	yes	yes	no	no	0		0	0	0	0	0	0	0	0	0	0	0	0	0	0	0	0	0
3	3.21	2014-11-01	21	female	Pling	Paro	Chukha	housewife	5	2							no	2	no	no	2			yes	no	no	yes	yes	no	no	0		0	0	0	0	0	0	0	0	0	0	0	0	0	0	0	0	0
3	3.22	2014-11-01	22	male	Pling	Pling	Chukha	govt/private employee	14	2							yes	2		no	1	yes	no	yes	no	no	yes	no	yes	no	0		0	0	0	0	0	0	0	0	0	0	0	0	0	0	0	0	512
3	3.23	2014-11-01	52	male	Pling	Bara.Samtse	Chukha	unemployed	15	2							no	2	no	no	2			yes	no	yes	yes	yes	no	no	0		0	0	0	0	0	0	0	0	0	0	0	0	0	0	0	0	512
3	3.24	2014-11-01	26	female	Pasakha.Pling	Pemagatshel	Chukha	housewife	5	2							no	2	no	no	2			yes	no	no	no	yes	no	no	0		0	0	0	0	0	0	0	0	0	0	0	0	0	0	0	0	0
3	3.25	2014-11-01	4	male	Pling town	Pling town	Chukha	Preschool	5	2							no	2		no	2			yes	no	no	yes	no	no	no	0		0	0	0	0	0	0	0	0	0	0	0	0	0	0	0	0	0
3	3.26	2014-11-01	47	male	Lingden.Pling	Lingden.Pling	Chukha	unemployed	15	1	1	0	0	0	0	0	yes	2		no	1			yes	no	no	yes	yes	no	no	0		0	0	0	0	0	0	0	0	0	0	0	0	0	0	0	0	1024
3	3.27	2014-11-01	24	female	Toorsa.Pling	Toorsa.Pling	Chukha	unemployed	17	2							no	1		no	1	yes	yes	yes	no	no	yes	yes	no	no	0		0	0	0	0	0	0	0	0	0	0	0	0	0	0	0	0	128
3	3.28	2014-11-01	47	male	Pasakha	Pasakha.Pling	Chukha	unemployed	4	2							no	2		no	2			yes	no	no	yes	no	no	no	0		0	0	0	0	0	0	0	0	0	0	0	0	0	0	0	0	0
3	3.29	2014-12-01	28	male	Phuentsholing	Trashiyangtse	Chukha	farmers/herders	4	2							no	2		no	2			yes	no	no	yes	yes	yes	yes	0		0	0	0	0	0	0	0	0	0	0	0	0	0	0	0	0	0
3	3.3	2014-12-01	35	female	Pling	Pling	Chukha	housewife	6	1	1	0	0	0	0	0	yes	2		no	1	yes	yes	yes	no	no	yes	yes	no	no	0		128	512	128	512	128	512	128	512	128	256	128	128	0	0	0	0	0
3	3.31	2014-12-01	35	male	Lochina.Chukha	Lochina.Chukha	Chukha	govt/private employee	5	2							no	2		no	2			yes	no	no	yes	yes	no	no	0		0	0	0	0	0	0	0	0	0	0	0	0	0	0	0	0	512
3	3.32	2014-12-01	48	male	Bukatading.Samtse	Bukatading.Samtse	Chukha	govt/private employee	5	1	10	10	10	10	10	10	yes	2		no	1	yes	yes	yes	no	no	yes	yes	no	no	0		0	0	0	0	0	0	0	0	0	0	0	0	0	0	0	0	512
3	3.33	2014-12-01	25	male	Pling	Haa	Chukha	farmers/herders	7	2							no	2	no	no	2			yes	no	no	yes	no	no	no	0		0	1024	0	1024	0	1024	0	1024	0	1024	0	0	0	0	0	0	0
3	3.34	2015-01-01	26	female	Pasakha.Pling	Paro	Chukha	farmers/herders	4	2							no	2		no	2			yes	no	no	yes	yes	no	no	0		0	256	0	256	0	256	0	256	0	512	0	0	0	0	0	0	0
3	3.35	2015-01-01	57	male	Pling	Sjongkhar	Chukha	farmers/herders	5	2							no	2	yes	no	2			yes	no	no	yes	yes	yes	no	0		0	0	0	0	0	0	0	0	0	0	0	0	0	0	0	0	0
3	3.36	2015-01-01	24	male	Pling	Gelephu	Chukha	farmers/herders	4	2							no	2		no	2			yes	no	no	no	yes	no	no	0		0	512	0	512	0	512	0	512	0	512	0	0	0	0	0	0	0
3	3.37	2015-01-01	43	male	Pling	Pling	Chukha	govt/private employee	5	1	10	10	10	10	10	10	yes	2		no	1	yes	no	yes	yes	no	no	yes	no	no	0		0	0	0	0	0	0	0	0	0	0	0	0	0	0	0	0	0
3	3.38	2015-01-01	7	male	Allay.Pling	Allay.Pling	Chukha	students	15	2							no	2		no	1	yes	yes	yes	no	no	yes	yes	no	no	0		0	0	0	0	0	0	0	0	0	0	0	0	0	0	0	0	0
3	3.39	2015-02-01	23	male	Pling	Pling	Chukha	farmers/herders	4	2							no	2		no	2			yes	yes	no	yes	yes	no	no	0		0	0	0	0	0	0	0	0	0	0	0	0	0	0	0	0	512
3	3.4	2015-02-01	45	male	Pling	Tsirang	Chukha	farmers/herders	4	2							no	2		no	2			yes	no	no	yes	yes	no	no	0		0	0	0	0	0	0	0	0	0	0	0	0	0	0	0	0	0
3	3.41	2015-02-01	22	male	Pasakha.Pling	Pasakha.Pling	Chukha	farmers/herders	16	2							no	2		no	2			yes	yes	no	yes	yes	yes	no	0		0	0	0	0	0	0	0	0	0	0	0	0	0	0	0	0	1024
3	3.42	2015-02-01	41	male	Sipsu	Sipsu	Chukha	farmers/herders	20	2							no	2	yes	no	2			yes	no	yes	yes	yes	no	no	0		0	0	0	0	0	0	0	0	0	0	0	0	0	0	0	0	1024
3	3.43	2015-02-01	43	male	Pling	Panbang	Chukha	farmers/herders	5	2							no	2	yes	no	2			yes	no	no	yes	yes	no	no	0		0	0	0	0	0	0	0	0	0	0	0	0	0	0	0	0	512
3	3.44	2015-02-01	6	male	Pling	Paro	Chukha	students	6	2							no	2	yes	no	2			yes	no	no	yes	no	no	no	0		0	0	0	0	0	0	0	0	0	0	0	0	0	0	0	0	0
3	3.45	2015-03-01	27	female	Pling	Trashigang	Chukha	farmers/herders	4	2							no	2	yes	no	2			yes	no	no	yes	yes	no	no	0		0	0	0	0	0	0	0	0	0	0	0	0	0	0	0	0	0
3	3.46	2015-03-01	76	male	Pling	Paro	Chukha	govt/private employee	6	2							no	2	yes	no	2			yes	no	no	yes	no	no	no	0		0	256	0	256	0	256	0	256	0	512	0	0	0	0	0	0	0
3	3.47	2015-03-01	8	male	Pachu Dara, Pling	Pachu Dara	Chukha	students	5	2							no	2	yes	no	2			yes	no	no	yes	no	no	no	0		0	0	0	0	0	0	0	0	0	0	0	0	0	0	0	0	0
3	3.48	2015-03-01	18	male	Pling	Samtse	Chukha	students	5	2							no	2	yes	no	2			yes	no	no	yes	no	no	no	0		0	0	0	0	0	0	0	0	0	0	0	0	0	0	0	0	0
3	3.49	2015-03-01	76	female	Pasakha	Pasakha.Pling	Chukha	govt/private employee	6	2							no	2	yes	no	2			yes	no	no	yes	yes	yes	no	0		0	0	0	0	0	0	0	0	0	0	0	0	0	0	0	0	1024
3	3.5	2015-03-01	25	female	Jaigaon	Mongar	Chukha	housewife	4	2							no	2	yes	no	2			yes	no	no	yes	yes	yes	no	0		0	0	0	0	0	0	0	0	0	0	0	0	0	0	0	0	0
3	3.51	2015-03-01	33	female	Ramittey	Paro	Chukha	housewife	4	2							no	2	yes	no	2			yes	no	no	yes	yes	no	no	0		0	0	0	0	0	0	0	0	0	0	0	0	0	0	0	0	0
3	3.52	2015-03-01	21	male	Jaigaon	Samtse	Chukha	farmers/herders	5	2							no	2		no	1	no	yes	yes	no	no	yes	no	no	no	0		0	0	0	0	0	0	0	0	0	0	0	0	0	0	0	0	0
3	3.53	2015-04-01	28	female	Pling	Chukha	Chukha	farmers/herders	15	2							no	2		no	2			yes	no	no	yes	yes	no	no	0		0	0	0	0	0	0	0	0	0	0	0	0	0	0	0	0	1024
3	3.54	2015-04-01	21	male	Pling	Trashiyangtse	Chukha	farmers/herders	5	2							no	2		no	2			yes	no	no	yes	no	no	no	0		0	256	0	256	0	256	0	256	0	128	0	0	0	0	0	0	0
3	3.55	2015-04-01	35	female	Pling	Thimphu	Chukha	farmers/herders	15	2							no	2		no	2			yes	no	no	yes	yes	no	no	0		0	0	0	0	0	0	0	0	0	0	0	0	0	0	0	0	0
3	3.56	2015-04-01	23	female	Pling	Wamrong	Chukha	housewife	5	2							no	2		no	2			yes	no	no	yes	no	no	no	0		0	512	0	512	0	512	0	512	0	512	0	0	0	0	0	0	0
3	3.57	2015-04-01	22	male	Kharbandi.Pling	Paro	Chukha	students	10	2							no	2		no	2			yes	no	no	yes	yes	no	no	0		256	512	256	512	256	512	256	512	256	512	0	0	0	0	0	0	0
3	3.58	2015-04-01	30	male	Jaigaon	Dagana	Chukha	farmers/herders	4	2							no	2		no	2			yes	no	no	yes	no	no	no	0		0	512	0	256	0	256	0	256	0	512	0	0	0	0	0	0	0
3	3.59	2015-04-01	56	female	Pachu Dara, Pling	Chapcha	Chukha	housewife	4	2							no	2		no	1	yes	yes	yes	no	no	yes	yes	no	no	0		0	0	0	0	0	0	0	0	0	0	0	0	0	0	0	0	0
3	3.6	2015-04-01	32	female	Pling	Mongar	Chukha	housewife	14	2							no	2		no	1	yes	no	yes	no	no	yes	no	no	no	0		0	1024	0	1024	0	1024	0	1024	0	256	0	0	0	0	0	0	0
3	3.61	2015-04-01	29	male	Damdara.Pling	Punakha	Chukha	farmers/herders	4	2							no	2		no	2			yes	no	no	yes	no	no	no	0		0	0	0	0	0	0	0	0	0	0	0	0	0	0	0	0	0
3	3.62	2015-04-01	11	male	Kabrayter	Sarpang	Chukha	students	5	2							no	2		no	2			yes	no	no	yes	no	no	no	0		0	0	0	0	0	0	0	0	0	0	0	0	0	0	0	0	0
3	3.63	2015-04-01	27	female	Jaigaon	Pemagatshel	Chukha	housewife	13	2							no	2		no	2			yes	no	no	yes	no	no	no	0		0	1024	0	1024	0	1024	0	1024	0	1024	0	0	0	0	0	0	0
3	3.64	2015-04-01	7	female	Pling	Dagana	Chukha	students	7	2							no	2	no	no	2			yes	no	no	no	no	no	no	0		0	0	0	0	0	0	0	0	0	0	0	0	0	0	0	0	0
3	3.65	2015-05-01	25	female	Pling	Samtse	Chukha	housewife	4	2							no	2	no	no	2			yes	no	no	yes	yes	no	no	0		0	0	0	0	0	0	0	0	0	0	0	0	0	0	0	0	0
3	3.66	2015-05-01	49	female	Sorchen	Chukha	Chukha	govt/private employee	4	1	10	10	10	10	10	10	yes	2	yes	no	1	no	yes	yes	no	no	yes	yes	yes	no	0		512	512	512	512	512	512	512	512	512	512	256	128	0	0	0	0	1024
3	3.67	2015-05-01	5	female	Pling	Mongar	Chukha	students	5	2							no	2		no	2			yes	no	no	no	no	no	no	0		0	0	0	0	0	0	0	0	0	0	0	0	0	0	0	0	0
3	3.68	2015-05-01	33	female	Kamji	Chukha	Chukha	farmers/herders	4	1	10	10	10	10	10	10	no	1	no	no	2			yes	no	no	yes	yes	yes	no	0		0	512	0	512	0	512	0	512	0	512	0	0	0	0	0	0	0
3	3.69	2015-05-01	47	female	Dagana	Dagana	Chukha	govt/private employee	6	2							yes	2	no	no	2			yes	no	no	yes	yes	yes	no	0		0	0	0	0	0	0	0	0	0	0	0	0	0	0	0	0	0
3	3.7	2015-05-01	51	male	Phuentsholing	Dagana	Chukha	govt/private employee	6	2							yes	1	no	no	2			yes	no	no	yes	yes	yes	no	0		0	0	0	0	0	0	0	0	0	0	0	0	0	0	0	0	0
3	3.71	2015-05-01	61	male	Chukha	Chukha	Chukha	govt/private employee	4	1	10	10	10	10	10	10	yes	2		yes	1	no	yes	yes	no	no	yes	yes	yes	no	0		0	0	0	0	0	0	0	0	0	0	0	0	0	0	0	0	512
3	3.72	2015-05-01	36	female	Phuentsholing	Trashiyangtse	Chukha	housewife	4	2							no	2	no	no	2			yes	no	no	yes	yes	yes	no	0		0	0	0	0	0	0	0	0	0	0	0	0	0	0	0	0	0
3	3.73	2015-05-01	20	female	Phuentsholing	Samtse	Chukha	students	4	1	1	0	0	0	0	0	yes	2	yes	yes	1	yes	yes	yes	no	no	yes	yes	yes	no	0		0	0	0	0	0	0	0	0	0	0	0	0	0	0	0	0	512
3	3.74	2015-05-01	30	female	Phuentsholing	Samdrupjongkhar	Chukha	govt/private employee	7	1	10	10	10	10	10	10	no	2	no	no	1	yes	no	yes	no	no	yes	yes	no	no	0		0	0	0	0	0	0	0	0	0	0	0	0	0	0	0	0	0
3	3.75	2015-05-01	21	female	Pasakha	Tsirang	Chukha	housewife	7	1	1	0	0	0	0	0	yes	2	no	no	2			yes	no	no	yes	yes	yes	no	0		0	256	0	256	0	256	0	256	0	256	0	0	0	0	0	0	512
3	3.76	2015-06-01	31	female	Phuentsholing	Paro	Chukha	farmers/herders	4	1	10	10	10	10	10	10	no	1	no	no	1	no	yes	yes	no	no	yes	no	no	no	0		0	0	0	0	0	0	0	0	0	0	0	0	0	0	0	0	0
3	3.77	2015-06-01	42	female	Pasakha	Wangdi	Chukha	housewife	14	2							no	2	no	no	1	no	yes	yes	no	no	yes	yes	yes	no	0		0	2048	0	2048	0	2048	0	2048	0	2048	0	0	0	0	0	0	1024
3	3.78	2015-06-01	60	female	Jaigaon	Tsirang	Chukha	housewife	4	2							no	2	no	no	2			yes	no	no	yes	yes	no	no	0		0	0	0	0	0	0	0	0	0	0	0	0	0	0	0	0	0
3	3.79	2015-06-01	46	male	Ramittey	Chukha	Chukha	farmers/herders	4	1	10	10	10	10	10	10	yes	2	yes	no	2			yes	no	no	yes	yes	yes	no	0		0	0	0	0	0	0	0	0	0	0	0	0	0	0	0	0	0
3	3.8	2015-06-01	2	female	Pling	Mongar	Chukha	Preschool	4	1	10	10	10	10	10	10	yes	2	no	no	1	no	yes	yes	no	no	yes	no	no	no	0		0	0	0	0	0	0	0	0	0	0	0	0	0	0	0	0	0
3	3.81	2015-06-01	12	female	Kharbandi.Pling	Samdrupjongkhar	Chukha	students	7	2							yes	2	no	no	2			yes	no	no	yes	yes	no	no	0		0	0	0	0	0	0	0	0	0	0	0	0	0	0	0	0	0
3	3.82	2015-06-01	53	female	Pling	Chukha	Chukha	govt/private employee	14	1	1	1	0	0	0	0	yes	2	yes	yes	1	yes	yes	yes	no	no	yes	yes	yes	no	0		256	2048	256	2048	256	2048	256	2048	256	2048	0	0	0	0	0	0	512
3	3.83	2015-06-01	16	male	Pling	Thimphu	Chukha	students	7	2							no	2	no	no	1	yes	no	yes	no	no	yes	no	no	no	0		0	0	0	0	0	0	0	0	0	0	0	0	0	0	0	0	0
3	3.84	2015-06-01	15	male	Pling	Samtse	Chukha	students	5	2							no	2	no	no	2			yes	no	no	yes	no	no	no	0		0	0	0	0	0	0	0	0	0	0	0	0	0	0	0	0	0
3	3.85	2015-06-01	14	female	Damdara.Pling	Pling	Chukha	students	4	2							no	2	no	no	1	no	yes	yes	no	no	yes	no	no	no	0		0	0	0	0	0	0	0	0	0	0	0	0	0	0	0	0	0
3	3.86	2015-06-01	37	female	Pling	Chukha	Chukha	govt/private employee	4	1	10	10	10	10	10	10	yes	2		no	1	yes	yes	yes	no	no	yes	yes	yes	no	0		0	0	0	0	0	0	0	0	0	0	0	0	0	0	0	0	512
3	3.87	2015-06-01	23	male	Pasakha	Pemagatshel	Chukha	farmers/herders	15	2							no	2	no	yes	1	yes	yes	yes	no	no	yes	yes	no	no	0		0	0	0	0	0	0	0	0	0	0	0	0	0	0	0	0	0
3	3.88	2015-06-01	26	female	Pasakha	Wangdi	Chukha	farmers/herders	4	2							yes	2	no	no	2			yes	no	no	yes	yes	no	no	0		0	0	0	0	0	0	0	0	0	0	0	0	0	0	0	0	0
4	4.01	2014-10-01	7	female	Darla	Darla.Chukha	Chukha	students	4	2							no	2	no	no	2			yes	no	no	no	yes	yes	no	0		0	0	0	0	0	0	0	0	0	0	0	0	0	0	0	0	0
4	4.02	2014-10-01	2	female	Laptsakha.Gedu	Trongsa	Chukha	Preschool	4	2							no	2	no	no	2			yes	yes	no	yes	no	no	yes	0		0	512	0	256	0	256	0	256	0	512	0	0	0	0	0	0	0
4	4.03	2014-10-01	5	male	Gedu	Darla.Chukha	Chukha	students	4	1	10	10	10	10	10	10	no	2	no	no	1	yes	yes	yes	no	no	no	no	no	yes	0		0	1024	0	512	0	512	0	1024	0	1024	0	0	0	0	0	0	0
4	4.04	2014-10-01	1	female	Ketokha.Bongo	Ketokha.Chukha	Chukha	Preschool	4	1	10	10	10	10	10	10	no	2	no	no	1	yes	no	yes	yes	no	no	no	no	no	0		0	0	0	0	0	0	0	0	0	0	0	0	0	0	0	0	0
4	4.05	2014-10-01	14	male	Kamji	Galing.Chukha	Chukha	students	14	1	10	10	10	10	10	10	yes	2	no	no	1	yes	yes	yes	no	no	yes	yes	yes	yes	0		0	256	0	512	0	256	0	512	0	512	0	0	0	0	0	0	1024
4	4.06	2014-10-01	15	female	Darla	Darla.Chukha	Chukha	students	4	1	10	10	10	10	10	10	no	2	no	no	1	yes	no	yes	no	no	yes	yes	no	no	0		0	0	0	0	0	0	0	0	0	0	0	0	0	0	0	0	512
4	4.07	2014-11-01	22	female	Gedu	Bongo.Chukha	Chukha	housewife	6	1	1	0	0	0	0	0	no	2	no	no	2			yes	no	no	yes	yes	no	no	0		256	1024	256	1024	256	2048	256	1024	256	1024	256	256	256	1024	128	256	0
4	4.08	2014-11-01	27	female	Darla	Darla.Chukha	Chukha	govt/private employee	4	1	10	10	10	10	10	10	no	2	no	no	1	yes	no	yes	no	no	yes	yes	yes	no	0		128	512	128	256	128	256	128	256	128	256	0	256	0	0	0	0	0
4	4.09	2014-11-01	33	female	Rinchentse	Rinchentse.Samtse	Chukha	farmers/herders	15	1	1	0	0	0	0	0	no	2	no	no	1	yes	yes	yes	yes	no	yes	yes	no	no	0		0	0	0	0	0	0	0	0	0	0	0	0	0	0	0	0	256
4	4.1	2014-11-01	6	female	Darla	Killikhar.Mongar	Chukha	students	4	2							no	2	no	no	2			yes	no	no	yes	yes	no	no	0		0	512	0	256	0	512	0	256	0	512	0	0	0	0	0	0	0
4	4.11	2014-11-01	11	male	Darla	Darla.Chukha	Chukha	students	14	1	10	10	10	10	10	10	yes	2	no	no	1	yes	no	yes	no	no	yes	yes	no	yes	0		128	512	128	512	128	256	128	512	128	512	0	0	0	0	0	0	1024
4	4.12	2014-12-01	9	male	Rinchentse	Rinchentse.Samtse	Chukha	students	4	2							no	2	no	no	2			yes	no	no	yes	no	no	no	1	Abd. Pain	0	512	0	256	0	256	0	512	0	512	0	0	0	0	0	0	0
4	4.13	2014-12-01	3	male	Meritsemo	Darla.Chukha	Chukha	Preschool	4	1	1	1	0	0	0	0	yes	1	yes	yes	2			yes	yes	no	yes	no	no	no	1	Stomachache	0	0	0	0	0	0	0	0	0	0	0	0	0	0	0	0	256
4	4.14	2014-12-01	21	female	Gedu	Trashigang	Chukha	students	4	2							no	2	no	yes	2			yes	yes	no	yes	yes	yes	no	0		0	0	0	0	0	0	0	0	0	0	0	0	0	0	0	0	0
4	4.15	2014-12-01	26	female	Darla	Darla.Chukha	Chukha	housewife	15	1	10	10	10	10	10	10	no	2	no	no	1	yes	yes	yes	no	no	yes	yes	yes	no	1	diarrhoea	0	2048	0	1024	0	2048	0	1024	0	1024	0	256	0	0	0	0	0
4	4.16	2014-12-01	11	male	Darla	Tala. Chukha	Chukha	students	4	1	10	10	10	10	10	10	yes	2	no	no	1	yes	yes	yes	no	no	yes	no	no	yes	0		0	512	0	256	0	256	0	512	0	512	0	512	0	0	0	0	0
4	4.17	2014-12-01	13	male	Darla	Tsakaling.Mongar	Chukha	students	4	1	10	10	10	10	10	10	no	2	no	no	1	yes	no	yes	no	no	yes	no	no	no	0		0	0	0	0	0	0	0	0	0	0	0	0	0	0	0	0	0
4	4.18	2014-12-01	3	male	Meritsemo	Meritsemo.Chukha	Chukha	Preschool	7	1	10	10	10	10	10	10	yes	2	no	no	1	no	yes	yes	no	no	yes	no	no	no	0		0	0	0	0	0	0	0	0	0	0	0	0	0	0	0	0	0
4	4.19	2014-12-01	50	male	Ganglakha	Galing.Chukha	Chukha	govt/private employee	15	1	1	0	0	0	0	0	yes	2	no	no	1	yes	yes	yes	no	yes	yes	yes	no	no	0		0	0	0	0	0	0	0	0	0	0	0	0	0	0	0	0	256
4	4.2	2015-01-01	33	male	Kalikhola	Nanong.pemagatshel	Chukha	farmers/herders	14	2							no	2	no	no	2			yes	yes	no	yes	yes	no	no	1	Stomachache	0	2048	0	1024	0	2048	0	2048	0	1024	0	0	0	1024	0	128	0
4	4.21	2015-01-01	32	female	Kalikhola	Metsho.Lhuentshi	Chukha	housewife	5	1	10	10	10	10	10	10	no	2	no	no	2			yes	no	no	yes	no	yes	no	0		0	0	0	0	0	0	0	0	0	0	0	0	0	0	0	0	0
4	4.22	2015-01-01	21	female	Gedu college	Drepong.Mongar	Chukha	students	5	2							no	2	no	no	2			yes	no	no	yes	yes	yes	no	1	Abd. Pain	0	512	0	256	0	256	0	256	0	512	0	0	0	256	0	0	0
4	4.23	2015-01-01	21	male	Gedu college	Zobel.pemagatshel	Chukha	students	4	2							yes	2	no	no	2			yes	no	no	yes	yes	yes	no	0		0	0	0	0	0	0	0	0	0	0	0	0	0	0	0	0	0
4	4.24	2015-02-01	43	female	Darla	Mongar	Chukha	farmers/herders	8	2							yes	2	no	no	2			yes	yes	no	yes	no	no	no	0		0	1024	0	512	0	512	0	1024	0	1024	0	0	0	1024	0	1024	0
4	4.25	2015-02-01	23	female	Gedu	Samtse.Samtse	Chukha	students	4	2							no	2	no	no	2			yes	no	no	yes	no	no	no	0		0	512	0	256	0	256	0	256	0	256	0	0	0	0	0	0	0
4	4.26	2015-02-01	24	male	Gedu	Trongsa	Chukha	students	4	2							no	2	no	no	2			yes	no	no	yes	no	no	no	0		0	0	0	0	0	0	0	0	0	0	0	0	0	0	0	0	0
4	4.27	2015-02-01	53	male	Gedu	Chukha	Chukha	govt/private employee	7	1	1	0	0	0	0	0	yes	2	no	no	1	yes	yes	yes	no	no	yes	yes	no	no	0		0	0	0	0	0	0	0	0	0	0	0	0	0	0	0	0	512
4	4.28	2015-03-01	60	female	Arekha. Chukha	Chukha	Chukha	govt/private employee	17	1	1	0	0	0	0	0	yes	2	no	no	1	yes	yes	yes	yes	no	yes	yes	no	no	0		0	512	0	512	0	512	0	512	0	512	0	0	0	512	0	256	1024
4	4.29	2015-03-01	8	male	Gedu	Chukha	Chukha	students	4	1	1	0	0	0	0	0	yes	2	no	no	1	no	yes	yes	yes	no	yes	no	no	no	0		0	1024	0	512	0	512	0	1024	0	1024	0	0	0	0	0	0	512
4	4.3	2015-03-01	35	female	Tsimalakha	Chukha	Chukha	govt/private employee	4	1	1	0	0	0	0	0	yes	2	no	no	1	no	yes	yes	yes	no	yes	yes	no	no	0		0	0	0	0	0	0	0	0	0	0	0	0	0	0	0	0	0
4	4.31	2015-03-01	43	male	Gedu	Chukha	Chukha	govt/private employee	4	1	1	0	0	1	0	0	yes	2	no	no	1	no	yes	yes	no	no	yes	yes	no	no	0		0	512	0	256	0	256	0	512	0	512	0	0	0	0	0	0	0
4	4.32	2015-03-01	7	female	Gedu	Trongsa	Chukha	students	4	1	10	10	10	10	10	10	yes	2	no	no	1	yes	no	yes	yes	no	no	no	no	no	0		0	0	0	0	0	0	0	0	0	0	0	0	0	0	0	0	0
4	4.33	2015-03-01	39	female	Darla	Radi.Trashigang	Chukha	housewife	4	2							yes	2	no	no	1	yes	yes	yes	no	no	no	no	no	no	0		0	0	0	0	0	0	0	0	0	0	0	0	0	0	0	0	0
4	4.34	2015-03-01	30	male	Tashigatshel.Chuka	Chasalakha.Chuka	Chukha	farmers/herders	4	1	10	10	10	10	10	10	yes	1	no	no	1	yes	yes	yes	no	no	no	no	no	no	0		0	512	0	256	0	256	0	512	0	256	0	0	0	0	0	0	0
4	4.35	2015-03-01	18	male	Gedu	Gelephu.Sarpang	Chukha	students	6	1	10	10	10	10	10	10	no	2	no	no	1	no	yes	yes	no	no	no	no	no	no	0		0	512	0	256	0	256	0	256	0	256	0	0	0	0	0	0	0
4	4.36	2015-03-01	13	male	Kamji.Chuka	Dorona.Dagapela	Chukha	students	5	1	10	10	10	10	10	10	yes	2	no	no	2			yes	no	no	no	no	no	no	0		0	1024	0	256	0	256	0	1024	0	1024	0	0	0	0	0	0	512
4	4.37	2015-04-01	50	male	Darla	Lhamoizingkha.Dagana	Chukha	farmers/herders	5	2							yes	2	no	no	2			yes	no	no	no	no	no	no	0		0	0	0	0	0	0	0	0	0	0	0	0	0	0	0	0	512
4	4.38	2015-04-01	50	male	Gedu	Gedu.Chukha	Chukha	govt/private employee	4	2							no	2	no	no	1	yes	yes	yes	no	no	no	no	no	no	0		0	0	0	0	0	0	0	0	0	0	0	0	0	0	0	0	0
4	4.39	2015-04-01	45	male	Darla	Darla.Chukha	Chukha	govt/private employee	4	1	10	10	10	10	10	10	yes	2	no	no	1	yes	yes	yes	no	no	no	no	no	no	0		0	0	0	0	0	0	0	0	0	0	0	0	0	0	0	0	512
4	4.4	2015-04-01	36	male	Gedu	Sarpang	Chukha	farmers/herders	4	1	10	10	10	10	10	10	no	2	no	yes	1	yes	yes	yes	no	no	yes	yes	no	no	0		256	1024	0	512	0	512	256	1024	128	512	0	0	512	1024	512	1024	0
4	4.41	2015-04-01	28	male	Gedu	Semshong. Tsirang	Chukha	students	4	1	10	10	10	10	10	10	no	1	no	no	2			yes	no	no	no	no	no	no	0		0	512	0	256	0	256	0	512	0	256	0	0	0	0	0	0	0
4	4.42	2015-04-01	22	female	Sincheka. Bongo	Bongo.Chukha	Chukha	farmers/herders	5	1	10	10	10	10	10	10	yes	2	no	no	1	yes	no	yes	no	no	no	no	no	no	0		0	0	0	0	0	0	0	0	0	0	0	0	0	0	0	0	512
4	4.43	2015-04-01	7	male	Gedu	Sarpang. Sarpang	Chukha	students	6	2							no	2	no	no	2			yes	no	no	no	no	no	no	0		0	0	0	0	0	0	0	0	0	0	0	0	0	0	0	0	128
4	4.44	2015-04-01	46	male	Darla	Darla.Chukha	Chukha	govt/private employee	6	1	10	10	10	10	10	10	yes	2	no	no	1	yes	yes	yes	no	no	no	no	no	no	0		0	0	0	0	0	0	0	0	0	0	0	0	0	0	0	0	0
4	4.45	2015-04-01	30	female	Darla	Nanglam.Pemagatshel	Chukha	govt/private employee	4	2							no	2	no	no	2			yes	no	no	no	no	no	no	0		512	1024	256	512	256	512	512	1024	512	1024	0	0	0	0	0	0	0
4	4.46	2015-04-01	42	male	Tala. Chukha	Samtse.Samtse	Chukha	farmers/herders	4	2							yes	2	no	no	2			yes	no	no	no	no	no	no	0		0	0	0	0	0	0	0	0	0	0	0	0	0	0	0	0	0
4	4.47	2015-04-01	57	female	Gedu.Chukha	Gedu.Chukha	Chukha	housewife	6	2							yes	2	no	no	2			yes	no	no	yes	no	no	no	0		0	0	0	0	0	0	0	0	0	0	0	0	0	0	0	0	512
4	4.48	2015-04-01	7	female	Darla	Arekha. Darla	Chukha	students	5	2							no	2	no	no	1	no	yes	yes	no	no	yes	no	no	no	0		0	1024	0	512	0	512	0	1024	0	1024	0	0	0	0	0	0	0
4	4.49	2015-04-01	66	female	Darla	Arekha. Darla	Chukha	housewife	4	2							no	1	no	no	2			yes	no	no	yes	no	no	no	0		0	512	0	256	0	256	0	512	0	256	0	0	0	0	0	0	0
4	4.5	2015-04-01	25	female	Bongo.Chukha	Zhemgang	Chukha	housewife	6	2							no	2	no	yes	2			yes	no	no	yes	yes	yes	no	0		512	1024	256	512	256	512	256	512	256	512	0	0	128	256	128	128	0
4	4.51	2015-04-01	11	male	Darla	Tala. Chukha	Chukha	students	5	1	10	10	10	10	10	10	no	2	no	no	1	yes	yes	yes	no	no	yes	no	no	no	0		0	1024	0	1024	0	512	0	1024	0	1024	0	0	0	0	0	0	0
4	4.52	2015-04-01	39	female	Bongo.Chukha	Bongo.Chukha	Chukha	housewife	4	1	10	10	10	10	10	10	yes	2	no	no	2			yes	no	no	no	no	no	no	0		0	0	0	0	0	0	0	0	0	0	0	0	0	0	0	0	512
4	4.53	2015-04-01	16	female	Darla	Darla.Chukha	Chukha	students	5	1	10	10	10	10	10	10	yes	2	no	no	1	no	yes	yes	no	no	yes	no	no	no	0		0	1024	0	512	0	512	0	1024	0	1024	0	0	0	0	0	0	128
4	4.54	2015-04-01	41	male	Arekha. Chukha	Trashigang	Chukha	farmers/herders	5	2							no	2	no	no	2			yes	no	no	yes	yes	no	no	0		0	1024	0	1024	0	1024	0	1024	0	1024	0	0	0	0	0	0	0
4	4.55	2015-05-01	58	male	Tala. Chukha	Darla.Chukha	Chukha	govt/private employee	4	1	10	10	10	10	10	10	yes	2	no	no	2			yes	no	no	no	no	no	no	0		0	0	0	0	0	0	0	0	0	0	0	0	0	0	0	0	0
4	4.56	2015-05-01	32	male	Padachu. Chukha	Samtse.Samtse	Chukha	farmers/herders	13	2							no	2	no	no	2			yes	no	no	yes	no	no	no	0		0	0	0	0	0	0	0	0	0	0	0	0	0	0	0	0	0
4	4.57	2015-05-01	42	female	Darla	Toktokha. Chukha	Chukha	housewife	5	1	10	10	10	10	10	10	yes	2	no	no	2			yes	no	no	yes	no	no	no	0		0	0	0	0	0	0	0	0	0	0	0	0	0	0	0	0	0
4	4.58	2015-05-01	18	female	Gedu	Lapsebotey. Tsirang	Chukha	students	4	1	10	10	10	10	10	10	yes	2	no	no	1	no	yes	yes	no	no	yes	yes	no	no	0		0	1024	0	1024	0	1024	0	1024	0	1024	0	0	0	0	0	0	0
4	4.59	2015-05-01	44	male	Ganglakha. Chukha	Trashigang	Chukha	farmers/herders	4	1	10	10	10	10	10	10	no	2	no	no	1	yes	yes	yes	no	no	yes	no	no	no	1	Stomachache	0	0	0	0	0	0	0	0	0	0	0	0	0	0	0	0	512
4	4.6	2015-05-01	52	female	Bongo.Chukha	Bongo.Chukha	Chukha	housewife	5	1	10	10	10	10	10	10	yes	2	no	no	1	yes	no	yes	no	no	yes	yes	yes	no	0		0	0	0	0	0	0	0	0	0	0	0	0	0	0	0	0	0
4	4.61	2015-05-01	16	female	Kalikhola	Darla.Chukha	Chukha	students	6	1	10	10	10	10	10	10	no	2	yes	no	1	no	yes	yes	yes	no	yes	no	no	no	0		0	0	0	0	0	0	0	0	0	0	0	0	0	0	0	0	0
4	4.62	2015-05-01	44	male	Tala. Chukha	Tsirang. Tsirang	Chukha	farmers/herders	4	1	10	10	10	10	10	10	yes	2	no	no	2			yes	no	no	yes	no	no	no	0		0	0	0	0	0	0	0	0	0	0	0	0	0	0	0	0	0
4	4.63	2015-05-01	54	male	Tala. Chukha	Shilley. Darla	Chukha	farmers/herders	16	1	10	10	10	10	10	10	no	2	no	no	2			yes	no	no	yes	yes	no	no	0		8192	4096	8192	512	8192	512	8192	512	8192	512	1024	256	0	0	0	0	0
4	4.64	2015-05-01	8	female	Darla	Darla.Chukha	Chukha	students	4	1	10	10	10	10	10	10	no	2	no	no	1	yes	yes	yes	no	no	yes	no	no	no	0		0	0	0	0	0	0	0	0	0	0	0	0	0	0	0	0	512
4	4.65	2015-05-01	65	female	Arekha. Chukha	Mongar	Chukha	housewife	4	2							yes	2	no	no	1	yes	no	yes	no	no	yes	no	no	no	0		0	0	0	0	0	0	0	0	0	0	0	0	0	0	0	0	256
4	4.66	2015-05-01	42	female	Rinchentse	Darla.Chukha	Chukha	housewife	4	2							no	2	no	no	2			yes	no	no	no	no	no	no	0		0	1024	0	512	0	512	0	512	0	1024	0	0	0	0	0	0	0
4	4.67	2015-05-01	32	male	Metakha,Chukha	Metakha, Chukha	Chukha	govt/private employee	5	1	10	10	10	10	10	10	yes	2	no	yes	1	yes	yes	yes	no	no	no	no	no	no	0		0	0	0	0	0	0	0	0	0	0	0	0	0	0	0	0	0
4	4.68	2015-05-01	30	female	Gedu	Jarwa, Sarpang	Chukha	farmers/herders	5	2							no	2	no	no	2			yes	no	no	yes	yes	no	no	0		0	0	0	0	0	0	0	0	0	0	0	0	0	0	0	0	0
4	4.69	2015-05-01	76	female	Gedu	Tshokhaling, Gelephu	Chukha	govt/private employee	8	1	10	10	10	10	10	10	yes	2	no	no	1	no	yes	yes	no	no	yes	yes	no	no	0		0	1024	0	512	0	512	0	512	0	1024	0	0	0	0	0	0	0
4	4.7	2015-05-01	24	male	Gedu	Pemagatshel	Chukha	students	4	2							no	2	no	no	2			yes	no	no	yes	yes	yes	no	0		0	512	0	512	0	512	0	512	0	512	0	0	0	0	0	0	0
4	4.71	2015-05-01	44	male	Tala. Chukha	Gelephu.Sarpang	Chukha	farmers/herders	4	2							yes	2	no	no	2			yes	no	no	yes	yes	no	no	0		0	0	0	0	0	0	0	0	0	0	0	0	0	0	0	0	0
4	4.72	2015-05-01	23	male	Gedu	Gelephu.Sarpang	Chukha	students	6	2							yes	1	no	no	2			yes	no	no	yes	yes	no	no	0		0	0	0	0	0	0	0	0	0	0	0	0	0	0	0	0	0
4	4.73	2015-05-01	43	female	Chukha	Chongkha,Chukha	Chukha	housewife	5	1	10	10	10	10	10	10	yes	2	no	no	1	yes	yes	yes	no	no	yes	no	no	no	1	Stomachache	0	512	0	256	0	256	0	512	0	512	0	0	0	0	0	0	0
4	4.74	2015-05-01	25	female	Meritshem,Bongo	Trashigang	Chukha	farmers/herders	4	2							no	1	no	no	2			yes	no	no	yes	yes	no	no	0		0	256	0	256	0	256	0	256	0	256	0	0	0	0	0	0	512
4	4.75	2015-05-01	32	male	Bongo.Chukha	Denchukha,Dorokha	Chukha	farmers/herders	14	2							no	1	no	no	2			yes	no	no	yes	no	no	no	0		0	0	0	0	0	0	0	0	0	0	0	0	0	0	0	0	512
4	4.76	2015-05-01	22	female	Darla	Darla.Chukha	Chukha	housewife	4	2							no	2	no	no	1	no	yes	yes	no	no	no	no	no	no	0		0	512	0	256	0	256	0	512	0	256	0	0	0	0	0	0	0
4	4.77	2015-05-01	14	female	Tala. Chukha	Tala. Chukha	Chukha	students	14	1	10	10	10	10	10	10	yes	2	no	no	1	no	yes	yes	yes	no	yes	yes	yes	no	0		0	1024	0	2048	0	2048	0	1024	0	1024	0	0	0	0	0	0	0
4	4.78	2015-06-01	49	female	Tala. Chukha	Wangdhiphodrang	Chukha	farmers/herders	5	2							no	2	no	no	2			yes	no	no	yes	no	no	no	0		0	256	0	256	0	256	0	256	0	256	0	0	0	0	0	0	0
4	4.79	2015-06-01	19	female	Kamji,Chukha	Gedu.Chukha	Chukha	students	4	1	10	10	10	10	10	10	yes	1	no	yes	1	yes	yes	yes	no	no	yes	no	no	no	0		0	0	0	0	0	0	0	0	0	0	0	0	0	0	0	0	0
4	4.8	2015-06-01	20	female	Gedu	Shingkhar. Bumthang	Chukha	students	7	1	10	10	10	10	10	10	no	2	no	no	2			yes	no	no	yes	no	no	no	0		0	0	0	0	0	0	0	0	0	0	0	0	0	0	0	0	0
4	4.81	2015-06-01	15	female	Pakshekha, Gedu	Darla.Chukha	Chukha	students	4	2							no	1	no	yes	2			yes	no	no	no	no	no	no	0		0	0	0	0	0	0	0	0	0	0	0	0	0	0	0	0	0
4	4.82	2015-06-01	9	female	Gedu,Chukha	Jumja. Gedu	Chukha	students	14	2							no	2	no	no	2			yes	no	no	yes	no	no	no	1	throat pain	0	1024	0	1024	0	2048	0	2048	0	1024	0	0	0	0	0	0	0
5	5.01	2014-10-01	29	male	Paro	Samtse	Thimphu	govt/private employee	18	1	1	0	0	0	0	1	yes	1		no	2			yes	no	no	yes	no	no	no	0		0	0	0	0	0	0	0	0	0	0	0	0	0	0	0	0	8192
5	5.02	2014-10-01	23	female	Gaselo	Wangdi	Thimphu	govt/private employee	16	1	1	0	0	0	0	0	yes	2	no	no	1	yes	no	yes	yes	yes	yes	yes	yes	no	0		0	256	0	256	0	256	0	256	0	256	0	0	0	256	0	256	4096
5	5.03	2014-10-01	1	male	Thimphu	Trashigang	Thimphu	Preschool	4	2							no	2	no	no	2			yes	yes	no	no	no	no	no	0		0	0	0	0	0	0	0	0	0	0	0	0	0	0	0	0	256
5	5.04	2014-10-01	30	female	Dechencholing	Tsirang	Thimphu	housewife	5	2							no	2	no	no	2			yes	no	no	no	yes	no	no	0		0	256	0	256	0	256	0	256	0	256	0	0	0	0	0	0	0
5	5.05	2014-10-01	70	female	Changgangkha	Trongsa	Thimphu	govt/private employee	4	2							no	2			1	no	yes	yes	no	no	yes	no	no	no	0		0	256	0	256	0	256	0	256	0	256	0	0	0	0	0	0	0
5	5.06	2014-10-01	45	male	Chukha	Chukha	Thimphu	govt/private employee	14	2							yes	2	no	no	1	yes	no	yes	no	yes	yes	yes	yes	no	0		0	0	0	0	0	0	0	0	0	0	0	0	0	0	0	0	1024
5	5.07	2014-10-01	36	male	Hejo	Hejo	Thimphu	farmers/herders	4	2							no	2	no	no	1	yes	no	yes	no	no	yes	yes	yes	no	0		0	256	0	256	0	256	0	256	0	256	0	0	0	0	0	0	0
5	5.08	2014-10-01	48	female	Samtse	Samtse	Thimphu	govt/private employee	4	1	1	0	0	0	0	0	yes	2	no	no	1	yes	no	yes	no	no	yes	no	no	no	0		0	0	0	0	0	0	0	0	0	0	0	0	0	0	0	0	1024
5	5.09	2014-10-01	9	female	Pling	Pling	Thimphu	students	8	1	10	10	10	10	10	10	no	2	no	no	1	yes	yes	yes	no	no	yes	no	no	yes	0		0	0	0	0	0	0	0	0	0	0	0	0	0	256	0	256	0
5	5.1	2014-10-01	41	female	Bajo	Wangdi	Thimphu	govt/private employee	14	1	1	0	0	0	0	0	yes	2		no	1	yes	yes	yes	yes	no	yes	no	no	no	0		0	0	0	0	0	0	0	0	0	0	0	0	0	0	0	0	1024
5	5.1	2014-10-01	38	male	Thimphu	Sarpang	Thimphu	farmers/herders	4	2							no	2	no	no	2			yes	yes	yes	yes	yes	yes	yes	0		0	0	0	0	0	0	0	0	0	0	0	0	0	0	0	0	0
5	5.101	2014-10-01	51	female	Changbangdu	Zhemgang	Thimphu	govt/private employee	4	1	10	10	10	10	10	10	no	2	yes	no	1	no	yes	yes	no	no	yes	no	no	no	0		128	512	128	256	128	256	128	256	128	256	0	0	256	512	256	512	0
5	5.102	2014-10-01	18	female	Jungshina	Haa	Thimphu	students	5	2							no	2	no	no	2			yes	no	no	yes	no	no	yes	0		0	0	0	0	0	0	0	0	0	0	0	0	0	0	0	0	0
5	5.103	2014-10-01	38	female	Taba	Chukha	Thimphu	govt/private employee	4	2							no	1	no	no	1	yes	no	yes	no	no	yes	yes	yes	no	0		0	0	0	0	0	0	0	0	0	0	0	0	0	0	0	0	0
5	5.104	2014-10-01	28	male	Damchu	Indian	Thimphu	farmers/herders	14	1	10	10	10	10	10	10	yes	2	no	yes	1			yes	no	no	no	yes	yes	no	0		1024	512	1024	256	256	256	256	512	256	256	0	0	0	0	0	0	0
5	5.105	2014-10-01	6	male	Motithang	Wangdue	Thimphu	students	4	2							no	2	no	no	2			yes	yes	no	yes	yes	no	no	0		0	0	0	0	0	0	0	0	0	0	0	0	0	0	0	0	0
5	5.106	2014-10-01	50	male	Paro	Trashigang	Thimphu	farmers/herders	4	2							no	2	no	no	1	no	yes	yes	no	no	yes	no	yes	no	0		0	0	0	0	0	0	0	0	0	0	0	0	0	0	0	0	256
5	5.107	2014-10-01	35	female	Pamtsho	Pemagatshel	Thimphu	farmers/herders	14	2							no	2			2			yes	no	no	yes	yes	yes	no	0		512	512	512	512	512	512	512	512	512	512	0	0	0	0	0	0	0
5	5.108	2014-10-01	28	female	Olakha	Sarpang	Thimphu	farmers/herders	6	2							no	2	no	no	2			yes	yes	no	yes	yes	yes	no	0		0	0	0	0	0	0	0	0	0	0	0	0	0	0	0	0	1024
5	5.109	2014-10-01	3	female	Thimphu	Chukha	Thimphu	Preschool	17	2							no	1	no	no	2			yes	no	no	no	no	no	no	0		0	1024	0	2048	0	2048	0	1024	0	1024	0	0	0	0	0	0	512
5	5.11	2014-10-01	35	female	Gedu	Chukha	Thimphu	govt/private employee	6	1	1	0	0	0	0	0	yes	1	no	yes	1	yes	yes	yes	yes	no	yes	yes	no	no	0		0	0	0	0	0	0	0	0	0	0	0	0	0	0	0	0	0
5	5.11	2014-10-01	56	female	Kabisa	Kabisa	Thimphu	govt/private employee	6	1	10	10	10	10	10	10	no	2			1	no	yes	yes	yes	no	yes	yes	no	no	0		0	256	0	256	0	256	0	256	0	256	0	0	0	0	0	0	0
5	5.111	2014-11-01	37	male	Thimphu	Punakha	Thimphu	farmers/herders	17	2							no	2	no	no	2			yes	no	no	no	no	no	no	0		0	0	0	0	0	0	0	0	0	0	0	0	0	0	0	0	8192
5	5.112	2014-11-01	27	female	Thimphu	Chukha	Thimphu	farmers/herders	6	2							yes	1	no	no	2			yes	no	no	yes	yes	no	no	0		0	0	0	0	0	0	0	0	0	0	0	0	0	0	0	0	0
5	5.113	2014-11-01	29	female	Motithang	Thimphu	Thimphu	unemployed	14	2							yes	2	no	no	1	no	yes	yes	no	no	yes	yes	yes	no	0		0	0	0	0	0	0	0	0	0	0	0	0	0	0	0	0	512
5	5.114	2014-11-01	29	female	Semtokha	Chukha	Thimphu	farmers/herders	16	2							yes	1	yes	no	2			yes	no	no	yes	yes	no	no	0		0	0	0	0	0	0	0	0	0	0	0	0	0	0	0	0	8192
5	5.115	2014-11-01	30	male	Kalabazar	Thimphu	Thimphu	farmers/herders	5	1	10	10	10	10	10	10	no	1	no	no	1	no	yes	yes	no	no	yes	no	no	no	0		0	0	0	0	0	0	0	0	0	0	0	0	0	0	0	0	0
5	5.116	2014-11-01	28	male	Olakha	Samtse	Thimphu	farmers/herders	4	2							no	2	no	no	2			yes	no	no	no	yes	yes	no	0		0	0	0	0	0	0	0	0	0	0	0	0	0	0	0	0	0
5	5.117	2014-11-01	24	male	Thimphu	Trongsa	Thimphu	farmers/herders	4	2							no	2	no	no	2			yes	no	no	yes	no	no	no	0		0	0	0	0	0	0	0	0	0	0	0	0	0	0	0	0	256
5	5.118	2014-11-01	20	female	Punakha	Punakha	Thimphu	students	5	2							no	1	no	no	1	yes	no	yes	yes	no	yes	yes	no	no	0		0	0	0	0	0	0	0	0	0	0	0	0	0	0	0	0	0
5	5.119	2014-11-01	29	female	Samazingkhar	Samdrupjongkhar	Thimphu	housewife	7	1	10	10	10	10	10	10	yes	2	yes	no	1	no	yes	yes	no	no	yes	yes	no	no	0		0	0	0	0	0	0	0	0	0	0	0	0	0	0	0	0	256
5	5.12	2014-11-01	59	male	Changbangdu	Gelephu	Thimphu	farmers/herders	6	1	10	10	10	10	10	10	yes	2	yes	no	1	no	yes	yes	no	no	yes	yes	no	no	0		0	0	0	0	0	0	0	0	0	0	0	0	0	0	0	0	0
5	5.12	2014-11-01	33	female	Thimphu	Trashigang	Thimphu	farmers/herders	6	2							no	2	no	no	2			yes	no	no	yes	yes	no	no	0		0	512	0	256	0	256	0	256	0	256	0	0	0	0	0	0	1024
5	5.121	2014-12-01	43	male	Kalabazar	Paro	Thimphu	farmers/herders	4	1	10	10	10	10	10	10	yes	2	no	no	1	yes	no	yes	yes	no	no	yes	yes	no	0		0	0	0	0	0	0	0	0	0	0	0	0	0	0	0	0	0
5	5.122	2014-12-01	13	male	Babesa	Babesa	Thimphu	students	4	1	10	10	10	10	10	10	no	2	no	no	1	no	yes	yes	yes	no	no	yes	yes	no	0		0	0	0	0	0	0	0	0	0	0	0	0	0	0	0	0	0
5	5.13	2014-12-01	67	female	Babesa	Wangdi	Thimphu	housewife	4	1	1	0	0	0	0	0	yes	2		no	1	yes	yes	yes	yes	no	yes	yes	yes	no	0		0	0	0	0	0	0	0	0	0	0	0	0	0	0	0	0	0
5	5.14	2014-12-01	35	female	Bajo	Wangdi	Thimphu	govt/private employee	5	1	1	0	0	0	0	1	no	2	no		2			yes	no	no	yes	yes	yes	no	0		0	0	0	0	0	0	0	0	0	0	0	0	0	0	0	0	256
5	5.15	2014-12-01	78	male	Semtokha	Wangdi	Thimphu	govt/private employee	4	1	1	0	0	0	1	1	yes	2	no	yes	2			yes	no	no	yes	yes	yes	no	0		128	512	128	256	128	256	128	256	128	256	0	256	512	512	512	512	0
5	5.16	2014-12-01	38	female	Semtokha	Wangdi	Thimphu	govt/private employee	5	1	1	0	0	0	1	1	yes	1		yes	2			yes	no	no	yes	yes	yes	no	0		0	0	0	0	0	0	0	0	0	0	0	0	0	0	0	0	0
5	5.17	2014-12-01	38	male	Changzamtok	Zhemgang	Thimphu	farmers/herders	4	2							no	2	no	no	2			yes	no	no	no	yes	no	no	0		0	0	0	0	0	0	0	0	0	0	0	0	0	0	0	0	0
5	5.18	2014-12-01	39	male	Hospital colony	Trashigang	Thimphu	farmers/herders	5	2							no	2	no	no	2			yes	no	no	yes	yes	yes	no	0		0	0	0	0	0	0	0	0	0	0	0	0	0	0	0	0	0
5	5.19	2015-01-01	36	male	Motithang	Gelephu	Thimphu	farmers/herders	4	2							no	2	no	no	2			yes	no	no	yes	no	yes	no	0		0	0	0	0	0	0	0	0	0	0	0	0	0	0	0	0	512
5	5.2	2015-01-01	48	male	Thimphu	Paro	Thimphu	farmers/herders	4	2							no	2	no	no	2			yes	yes	no	yes	no	no	no	0		0	256	0	256	0	256	0	256	0	256	0	0	0	0	0	0	0
5	5.21	2015-01-01	13	female	Wangdi	Wangdi	Thimphu	students	4	1	10	10	10	10	10	10	no	2	no	no	1	yes	yes	yes	yes	no	yes	no	no	no	0		0	0	0	0	0	0	0	0	0	0	0	0	0	0	0	0	0
5	5.22	2015-01-01	8	male	Thimphu	Thimphu	Thimphu	students	6	2							no	2	no	no	2			yes	no	no	yes	no	no	no	0		0	512	0	256	0	256	0	256	0	256	0	0	0	0	0	0	0
5	5.23	2015-01-01	3	male	Paro	Paro	Thimphu	Preschool	4	2							no	2	no	no	2			yes	yes	no	yes	no	no	no	0		0	0	0	0	0	0	0	0	0	0	0	0	0	0	0	0	0
5	5.24	2015-01-01	34	female	Pling	Pling	Thimphu	farmers/herders	4	2							no	2	no	no	2			yes	no	no	yes	no	no	no	0		0	0	0	0	0	0	0	0	0	0	0	0	0	0	0	0	512
5	5.25	2015-01-01	51	female	Olakha	Wangdi	Thimphu	govt/private employee	4	1	10	10	10	10	10	10	yes	2	yes	no	1			yes	no	no	yes	yes	yes	no	0		0	0	0	0	0	0	0	0	0	0	0	0	0	0	0	0	0
5	5.26	2015-01-01	26	male	Thimphu	Sarpang	Thimphu	farmers/herders	5	1	10	10	10	10	10	10	no	2	no	no	1	yes	yes	yes	yes	no	yes	no	no	no	0		0	256	0	256	0	256	0	256	0	256	0	0	0	0	0	0	0
5	5.27	2015-01-01	27	male	Thimphu	Gelephu	Thimphu	farmers/herders	17	1	10	10	10	10	10	10	no	2	no	no	1	yes	yes	yes	yes	no	yes	no	no	no	0		0	0	0	0	0	0	0	0	0	0	0	0	0	0	0	0	0
5	5.28	2015-02-01	40	male	Thimphu	Gelephu	Thimphu	farmers/herders	14	2							no	2	no	no	2			yes	yes	no	no	yes	no	no	0		0	0	0	0	0	0	0	0	0	0	0	0	0	0	0	0	0
5	5.29	2015-02-01	23	male	Thimphu	Trongsa	Thimphu	students	7	1	1	0	0	0	0	0	no	2	no	no	2			yes	no	no	yes	yes	no	no	0		0	0	0	0	0	0	0	0	0	0	0	0	0	0	0	0	0
5	5.3	2015-02-01	15	male	Thimphu	Wangdi	Thimphu	students	16	2							no	2	no	no	2			yes	yes	no	yes	yes	no	no	0		0	0	0	0	0	0	0	0	0	0	0	0	8192	4096	4096	1024	0
5	5.31	2015-02-01	3	male	Thimphu	Thimphu	Thimphu	Preschool	4	2							no	2	no	no	2			yes	yes	no	no	no	no	no	0		0	0	0	0	0	0	0	0	0	0	0	0	0	0	0	0	0
5	5.32	2015-02-01	11	female	Pling	Chukha	Thimphu	students	6	2							no	2	no	no	2			yes	yes	no	yes	yes	no	no	0		0	0	0	0	0	0	0	0	0	0	0	0	0	0	0	0	256
5	5.33	2015-02-01	6	male	Thimphu	Pling	Thimphu	students	5	1	10	10	10	10	10	10	no	2	no	no	1	yes	yes	yes	no	no	yes	yes	no	no	0		0	0	0	0	0	0	0	0	0	0	0	0	0	0	0	0	256
5	5.34	2015-02-01	20	female	Thimphu	Sarpang	Thimphu	students	14	1	1	0	0	0	0	0	no	2	no	no	1	yes	yes	yes	yes	no	yes	yes	no	no	0		0	0	0	0	0	0	0	0	0	0	0	0	0	0	0	0	256
5	5.35	2015-02-01	3	male	Thimphu	Gelephu	Thimphu	Preschool	4	2							no	2	no	no	2			yes	yes	no	no	no	no	no	0		0	0	0	0	0	0	0	0	0	0	0	0	0	0	0	0	0
5	5.36	2015-03-01	24	male	Thimphu	Samtse	Thimphu	govt/private employee	5	2							no	2	no	no	1	yes	no	yes	no	no	yes	yes	yes	no	0		0	256	0	256	0	256	0	256	0	256	0	0	0	0	0	0	0
5	5.37	2015-03-01	22	female	Wangdi	Wangdi	Thimphu	students	4	2							no	2	no	no	1	yes	yes	yes	no	no	yes	yes	no	no	0		0	256	0	256	0	256	0	256	0	256	0	0	0	0	0	0	0
5	5.38	2015-03-01	18	female	Thimphu	Samtse	Thimphu	students	4	2							no	2	no	no	2			yes	no	no	yes	yes	no	no	0		0	0	0	0	0	0	0	0	0	0	0	0	0	0	0	0	512
5	5.39	2015-03-01	23	male	Thimphu	Trashigang	Thimphu	unemployed	4	1	1	0	0	0	0	0	no	2	no	no	1	no	yes	yes	no	no	yes	no	no	no	0		0	512	0	256	0	256	0	256	0	256	0	0	0	0	0	0	0
5	5.4	2015-03-01	14	male	Paro	Trongsa	Thimphu	students	4	2							no	2	no	no	2			yes	no	no	yes	no	no	no	0		0	0	0	0	0	0	0	0	0	0	0	0	0	0	0	0	0
5	5.41	2015-03-01	62	male	Gelephu	Gelephu	Thimphu	govt/private employee	16	1	1	1	0	0	0	0	yes	2	no	no	2			yes	no	no	yes	no	no	no	0		0	256	0	128	0	128	0	128	0	128	0	0	0	0	0	0	0
5	5.42	2015-03-01	34	male	Thimphu	Chukha	Thimphu	farmers/herders	6	2							no	2	no	no	1	yes	yes	yes	no	no	yes	yes	no	no	0		0	0	0	0	0	0	0	0	0	0	0	0	0	0	0	0	0
5	5.43	2015-03-01	19	male	Thimphu	Mongar	Thimphu	students	10	2							no	2	no	no	2			yes	no	no	yes	no	no	no	0		0	0	0	0	0	0	0	0	0	0	0	0	0	0	0	0	0
5	5.44	2015-03-01	60	male	Chukha	Pling	Thimphu	govt/private employee	15	1	1	0	0	0	0	0	yes	2			2			yes	no	no	yes	no	no	no	0		128	512	128	512	128	256	128	256	128	256	0	0	0	0	0	0	512
5	5.45	2015-03-01	19	female	Punakha	Kanglung	Thimphu	students	5	2							no	2		no	2			yes	no	no	yes	yes	no	no	0		0	256	0	128	0	128	0	128	0	128	0	0	0	0	0	0	0
5	5.46	2015-03-01	48	male	Mongar	Mongar	Thimphu	farmers/herders	4	2							no	2	no	no	1	yes	yes	yes	yes	no	no	no	no	no	0		0	0	0	0	0	0	0	0	0	0	0	0	0	0	0	0	512
5	5.47	2015-04-01	19	female	Changzamtok	Pemagatshel	Thimphu	unemployed	4	2							no	2	no	no	2			yes	no	no	yes	no	no	no	1	Anorexia	0	512	0	512	0	512	0	512	0	512	0	0	0	0	0	0	512
5	5.48	2015-04-01	5	female	Paro	Paro	Thimphu	students	6	2							no	2	no	no	2			yes	yes	no	yes	no	no	no	0		0	0	0	0	0	0	0	0	0	0	0	0	0	0	0	0	0
5	5.49	2015-04-01	39	female	Kalabazar	Dagana	Thimphu	govt/private employee	30	1	1	1	0	0	0	1	yes	2	yes	no	1	yes	yes	yes	no	no	yes	yes	no	no	0		0	0	0	0	0	0	0	0	0	0	0	0	0	0	0	0	0
5	5.5	2015-04-01	29	male	Thimphu	Haa	Thimphu	farmers/herders	4	2							no	2		no	1	yes	yes	yes	no	no	yes	yes	no	no	0		0	0	0	0	0	0	0	0	0	0	0	0	0	0	0	0	0
5	5.51	2015-04-01	21	male	Thimphu	Gedu	Thimphu	students	4	2							no	2	no	no	1	yes	no	yes	no	no	yes	yes	no	no	0		0	0	0	0	0	0	0	0	0	0	0	0	0	0	0	0	0
5	5.52	2015-04-01	29	male	Thimphu	Samdrupjongkhar	Thimphu	govt/private employee	14	1	1	0	0	1	0	0	yes	2	yes	yes	1	yes	no	yes	no	no	yes	yes	yes	no	0		512	1024	512	512	512	512	512	512	256	512	0	0	0	0	0	0	0
5	5.53	2015-04-01	25	male	Chubachu	Samtse	Thimphu	farmers/herders	14	2							no	2	no	no	2			yes	no	no	yes	yes	no	no	0		0	256	0	256	0	256	0	256	0	256	0	0	0	0	0	0	0
5	5.54	2015-04-01	9	male	Motithang	Thimphu	Thimphu	students	4	2							no	2	no	no	2			yes	no	no	yes	no	no	no	1	Anorexia	0	0	0	0	0	0	0	0	0	0	0	0	0	0	0	0	0
5	5.55	2015-04-01	52	female	Dechencholing	Gelephu	Thimphu	govt/private employee	4	1	1	0	0	0	0	0	no	2	no	yes	2			yes	yes	no	yes	yes	yes	no	0		0	0	0	0	0	0	0	0	0	0	0	0	0	0	0	0	0
5	5.56	2015-04-01	16	male	Thimphu	Gelephu	Thimphu	students	4	2							no	2	no	no	2			yes	yes	no	yes	no	no	no	0		0	0	0	0	0	0	0	0	0	0	0	0	0	0	0	0	0
5	5.57	2015-04-01	2	male	Thimphu	Thimphu	Thimphu	Preschool	4	2							no	2	no	no	2			yes	yes	no	no	no	no	no	0		0	512	0	256	0	256	0	256	0	256	0	0	0	0	0	0	0
5	5.58	2015-04-01	6	female	Pling	Chukha	Thimphu	students	6	2							no	2	no	no	1	yes	no	yes	no	no	yes	no	no	no	0		0	0	0	0	0	0	0	0	0	0	0	0	0	0	0	0	0
5	5.59	2015-04-01	2	female	Thimphu	Punakha	Thimphu	Preschool	6	2							no	2	no	no	2			yes	yes	no	no	no	no	no	0		0	0	0	0	0	0	0	0	0	0	0	0	0	0	0	0	0
5	5.6	2015-04-01	14	male	Jungshina	Chukha	Thimphu	students	4	1	10	10	10	10	10	10	no	2	no	no	1			yes	no	no	yes	yes	no	no	0		0	0	0	0	0	0	0	0	0	0	0	0	0	0	0	0	0
5	5.61	2015-04-01	37	female	Thimphu	Paro	Thimphu	farmers/herders	16	2							no	2	no	no	2			yes	no	no	yes	yes	no	no	0		128	1024	128	1024	128	1024	128	1024	128	1024	0	0	0	0	0	0	0
5	5.62	2015-04-01	26	female	Taba	Mongar	Thimphu	housewife	4	2							no	2	no	no	2			yes	no	no	yes	no	no	no	0		0	512	0	256	0	256	0	256	0	256	0	0	0	0	0	0	0
5	5.63	2015-05-01	2	female	Thimphu	Punakha	Thimphu	Preschool	4	2							no	2	no	no	2			yes	yes	no	no	no	no	no	0		0	0	0	0	0	0	0	0	0	0	0	0	0	0	0	0	0
5	5.64	2015-05-01	11	female	Thimphu	Wangdi	Thimphu	students	4	2							no	2	no	no	1	yes	yes	yes	no	no	yes	no	no	no	0		0	0	0	0	0	0	0	0	0	0	0	0	0	0	0	0	0
5	5.65	2015-05-01	28	male	Taba	Samtse	Thimphu	farmers/herders	15	2							no	2	no	no	2			yes	no	no	yes	no	yes	no	0		128	2048	128	2048	128	2048	128	1024	128	1024	0	0	0	0	0	0	0
5	5.66	2015-05-01	18	female	Paro	Paro	Thimphu	students	4	2							no	2	no	no	2			yes	yes	no	no	no	no	no	0		0	0	0	0	0	0	0	0	0	0	0	0	0	0	0	0	0
5	5.67	2015-05-01	34	male	Changzamtok	Nganglam	Thimphu	farmers/herders	4	2							no	2	no	no	2			yes	no	no	yes	yes	yes	no	0		0	512	0	512	0	512	0	512	0	512	0	0	0	0	0	0	0
5	5.68	2015-05-01	33	female	Chapcha	Chapcha	Thimphu	govt/private employee	7	1	1	0	0	0	0	0	yes	2	no	no	1	yes	yes	yes	yes	no	yes	yes	yes	no	1	Anorexia	256	256	256	256	256	256	256	256	256	256	0	256	0	0	0	0	0
5	5.69	2015-05-01	19	female	Thimphu	Chukha	Thimphu	students	4	1	10	10	10	10	10	10	no	2	no	no	1	yes	yes	yes	no	no	yes	yes	no	no	0		0	0	0	0	0	0	0	0	0	0	0	0	0	0	0	0	0
5	5.7	2015-05-01	9	male	Paro	Haa	Thimphu	students	4	2							no	2	no	no	2			yes	yes	no	no	yes	no	no	0		512	512	512	512	512	512	512	512	512	512	0	0	0	0	0	0	0
5	5.71	2015-05-01	24	male	Thimphu	Sarpang	Thimphu	farmers/herders	4	2							no	2	no	no	1	no	yes	yes	no	no	yes	yes	no	no	0		0	256	0	256	0	256	0	256	0	256	0	0	0	0	0	0	0
5	5.72	2015-05-01	27	female	Punakha	Trashiyangtse	Thimphu	students	4	2							no	2	no	no	2			yes	yes	no	no	yes	no	no	0		0	0	0	0	0	0	0	0	0	0	0	0	0	0	0	0	0
5	5.73	2015-05-01	22	female	Thimphu	Trashigang	Thimphu	students	12	2							no	2	no	no	1	yes	no	yes	no	no	yes	no	no	no	0		0	0	0	0	0	0	0	0	0	0	0	0	0	0	0	0	0
5	5.74	2015-05-01	34	male	Pling	Samtse	Thimphu	farmers/herders	6	2							no	2	no	no	1	no	yes	yes	yes	no	yes	yes	no	no	0		0	0	0	0	0	0	0	0	0	0	0	0	0	0	0	0	0
5	5.75	2015-05-01	43	female	Thimphu	Punakha	Thimphu	govt/private employee	15	1	1	0	0	0	0	0	no	2			1	yes	yes	yes	no	yes	yes	no	no	no	0		0	0	0	0	0	0	0	0	0	0	0	0	0	0	0	0	8192
5	5.76	2015-05-01	4	female	Thimphu	Paro	Thimphu	Preschool	4	2							no	2	no	no	2			yes	yes	no	no	no	no	no	0		0	0	0	0	0	0	0	0	0	0	0	0	0	0	0	0	0
5	5.77	2015-05-01	4	female	Changzamtok	Mongar	Thimphu	Preschool	4	2							no	2	no	no	2			yes	no	no	no	no	no	no	0		0	0	0	0	0	0	0	0	0	0	0	0	0	0	0	0	0
5	5.78	2015-05-01	18	male	Changzamtok	Wangdue	Thimphu	students	4	1	1	0	0	0	0	0	yes	2	no	no	1	yes	no	yes	yes	no	yes	yes	yes	no	0		256	256	256	256	256	256	256	256	256	256	0	0	0	0	0	0	0
5	5.79	2015-05-01	73	male	Olakha	Trashigang	Thimphu	govt/private employee	7	2							yes	2	no	no	1			yes	no	no	yes	no	no	no	0		0	0	0	0	0	0	0	0	0	0	0	0	0	0	0	0	0
5	5.8	2015-05-01	37	female	Khasadrapchu	Chukha	Thimphu	housewife	5	2							no	2	no	no	2			yes	yes	no	yes	yes	yes	no	0		0	0	0	0	0	0	0	0	0	0	0	0	0	0	0	0	0
5	5.81	2015-05-01	22	female	Thimphu	Trashigang	Thimphu	students	4	2							yes	2	no	no	2			yes	no	no	yes	yes	yes	no	0		0	0	0	0	0	0	0	0	0	0	0	0	0	0	0	0	0
5	5.82	2015-06-01	38	female	Jungshina	Lhuentse	Thimphu	housewife	5	2							no	2	no	no	2			yes	no	no	yes	no	no	no	0		0	0	0	0	0	0	0	0	0	0	0	0	0	0	0	0	0
5	5.83	2015-06-01	60	male	Jabana, Haa	Haa	Thimphu	govt/private employee	7	1	1	0	0	0	0	0	yes	2	no	yes	1	yes	no	yes	no	no	yes	yes	yes	no	0		0	0	0	0	0	0	0	0	0	0	0	0	0	0	0	0	1024
5	5.84	2015-06-01	74	female	Thimphu	Zhemgang	Thimphu	govt/private employee	5	1	1	0	0	1	0	0	no	2	no	no	2			yes	no	no	yes	yes	yes	no	0		256	256	256	256	256	256	256	256	256	256	0	0	0	0	0	0	256
5	5.85	2015-06-01	31	male	Babesa	Dagana	Thimphu	farmers/herders	6	2							no	2	no	yes	2			yes	yes	no	yes	yes	no	no	0		128	256	128	256	128	256	128	256	128	256	0	0	0	0	0	0	512
5	5.86	2015-06-01	34	female	Jungshina	Trongsa	Thimphu	housewife	5	1	10	10	10	10	10	10	yes	2	no	no	1	yes	yes	yes	no	no	yes	no	no	no	0		0	0	0	0	0	0	0	0	0	0	0	0	0	0	0	0	0
5	5.87	2015-06-01	50	female	Namseling	Dagana	Thimphu	housewife	5	1	10	10	10	10	10	10	yes	2	no	no	1	yes	yes	yes	no	no	yes	no	no	no	0		0	0	0	0	0	0	0	0	0	0	0	0	0	0	0	0	0
5	5.88	2015-06-01	53	female	Lungtenphug	Pemagatshel	Thimphu	govt/private employee	6	1	10	10	10	10	10	10	yes	2	no	no	2			yes	no	no	yes	yes	yes	no	0		0	0	0	0	0	0	0	0	0	0	0	0	0	0	0	0	0
5	5.89	2015-06-01	9	male	Changzamtok	Sarpang	Thimphu	students	4	2							no	1	no	no	2			yes	no	no	yes	yes	no	no	0		0	0	0	0	0	0	0	0	0	0	0	0	0	0	0	0	0
5	5.9	2015-06-01	7	female	Jabana, Haa	Jabana	Thimphu	students	4	1	10	10	10	10	10	10	no	1	no	no	2			yes	no	yes	yes	yes	yes	no	0		0	0	0	0	0	0	0	0	0	0	0	0	0	0	0	0	8192
5	5.91	2015-06-01	71	male	Dagana	Dagana	Thimphu	govt/private employee	4	2							yes	2	no	yes	1	yes	no	yes	yes	no	yes	yes	no	no	1	backache	0	0	0	0	0	0	0	0	0	0	0	0	0	0	0	0	0
5	5.92	2015-06-01	49	male	Thimphu	Samtse	Thimphu	farmers/herders	5	1	10	10	10	10	10	10	no	2	yes	no	2			yes	no	no	yes	yes	yes	yes	0		128	256	128	256	128	256	128	256	128	256	128	256	128	256	128	256	0
5	5.93	2015-06-01	68	female	Zilukha	Pemagatshel	Thimphu	govt/private employee	6	1	10	10	10	10	10	10	no	2	no	no	1	no	yes	yes	no	no	yes	yes	yes	no	0		128	512	128	512	128	512	128	512	128	512	0	0	128	512	128	512	0
5	5.94	2015-06-01	16	female	Chubachu	Mongar	Thimphu	students	4	2							no	1	no	no	2			yes	no	no	yes	yes	no	no	1	Anorexia	0	0	0	0	0	0	0	0	0	0	0	0	0	0	0	0	0
5	5.95	2015-06-01	45	male	Jungshina	Mongar	Thimphu	farmers/herders	18	2							no	2	no	no	1	yes	yes	yes	no	yes	yes	yes	no	no	0		0	0	0	0	0	0	0	0	0	0	0	0	0	0	0	0	8192
5	5.96	2015-06-01	53	male	Changzamtok	Trashigang	Thimphu	farmers/herders	4	1	10	10	10	10	10	10	no	2	no	no	1	yes	yes	yes	no	no	yes	yes	no	no	0		0	0	0	0	0	0	0	0	0	0	0	0	0	0	0	0	512
5	5.97	2015-06-01	24	male	Thimphu	Dagana	Thimphu	farmers/herders	4	2							yes	2	no	no	2			yes	yes	no	yes	yes	yes	no	0		0	0	0	0	0	0	0	0	0	0	0	0	0	0	0	0	0
5	5.98	2015-06-01	65	female	Thimphu	Bumthang	Thimphu	govt/private employee	5	1	1	0	1	0	0	0	yes	2	no	no	1	no	yes	yes	yes	no	no	no	no	no	0		0	512	0	256	0	256	0	256	0	256	0	256	0	0	0	0	0
5	5.99	2015-06-01	23	female	Changjiji	Punakha	Thimphu	unemployed	4	2							no	2	no	no	2			yes	no	no	yes	yes	no	no	0		0	0	0	0	0	0	0	0	0	0	0	0	0	0	0	0	0
6	6.01	2014-10-01	38	female	Kana	Kana	Dagana	housewife	15	1	10	10	10	10	10	10	yes	2	no	no	1	no	yes	yes	yes	yes	yes	yes	yes	no	0		0	0	0	0	0	0	0	0	0	0	0	0	0	0	0	0	0
6	6.02	2014-10-01	54	male	Khagochen	Khagochen	Dagana	govt/private employee	4	1	10	10	10	10	10	10	yes	2	no	no	2			yes	yes	no	no	yes	no	no	0		0	256	0	256	0	256	0	256	0	256	0	128	0	0	0	0	0
6	6.03	2014-10-01	23	female	Goshi	Goshi	Dagana	farmers/herders	17	2							yes	2	no	no	1	yes	no	yes	yes	no	no	yes	yes	no	0		0	0	0	0	0	0	0	0	0	0	0	0	0	0	0	0	8192
6	6.04	2014-10-01	65	female	Dagapela town	Dagana	Dagana	farmers/herders	6	1	10	10	10	10	10	10	yes	2	no	no	1	yes	no	yes	yes	no	no	yes	no	no	0		0	0	0	0	0	0	0	0	0	0	0	0	0	0	0	0	0
6	6.05	2014-10-01	41	male	Gaserling	Gaserling	Dagana	govt/private employee	14	1	10	10	10	10	10	10	yes	2	no	yes	1	yes	no	yes	no	no	yes	yes	yes	no	0		0	2048	0	1024	0	1024	0	1024	0	1024	0	512	0	0	0	0	0
6	6.06	2014-10-01	50	female	Dagana	Dagana	Dagana	housewife	4	1	10	10	10	10	10	10	yes	2	yes	yes	1	yes	yes	yes	no	no	yes	yes	yes	no	0		0	0	0	0	0	0	0	0	0	0	0	0	0	0	0	0	0
6	6.07	2014-10-01	14	male	Khagochen	Tashiding	Dagana	students	4	2							no	2	no	no	1	yes	no	yes	no	no	yes	yes	yes	no	0		0	0	0	0	0	0	0	0	0	0	0	0	0	0	0	0	0
6	6.08	2014-10-01	27	female	Tsendegang	Tsendegang	Dagana	housewife	4	2							yes	2	no	no	1	no	yes	yes	no	no	yes	yes	no	no	0		0	0	0	0	0	0	0	0	0	0	0	0	0	0	0	0	0
6	6.09	2014-10-01	8	female	Goshi	Goshi	Dagana	students	4	2							yes	1	no	no	1	yes	no	yes	no	no	yes	yes	yes	no	0		0	0	0	0	0	0	0	0	0	0	0	0	0	0	0	0	0
6	6.1	2014-10-01	16	female	Norbuzingkga	Tsendegang	Dagana	students	16	1	10	10	10	10	10	10	no	1	no	no	1	yes	no	yes	no	yes	yes	yes	yes	no	0		0	0	0	0	0	0	0	0	0	0	0	0	0	0	0	0	2048
6	6.11	2014-11-01	17	female	Dagana	Dagana	Dagana	students	4	1	10	10	10	10	10	10	yes	1	no	no	2			yes	no	no	yes	no	no	no	1	cough	0	0	0	0	0	0	0	0	0	0	0	0	0	0	0	0	0
6	6.12	2014-11-01	8	male	Dagapela town	Dagana	Dagana	students	7	1	10	10	10	10	10	10	yes	2	no	no	1	yes	yes	yes	no	no	yes	no	no	no	0		512	128	1024	128	2048	0	512	256	256	0	256	0	0	0	0	0	1024
6	6.13	2014-11-01	6	male	Norbuzingkga	Tsendegang	Dagana	students	15	2							no	2	no	no	1	yes	no	yes	no	no	yes	yes	yes	no	0		0	1024	0	512	0	2048	0	2048	0	1024	0	0	0	0	0	0	0
6	6.14	2014-11-01	32	female	Dagapela town	Tsirang	Dagana	farmers/herders	4	1	10	10	10	10	10	10	yes	2	no	no	2			yes	yes	no	no	no	no	no	0		0	0	0	0	0	0	0	0	0	0	0	0	0	0	0	0	0
6	6.15	2014-11-01	56	female	Goshi	Goshi	Dagana	govt/private employee	4	1	10	10	10	10	10	10	yes	2	no	no	1	yes	no	yes	yes	no	no	no	no	no	0		0	256	0	256	0	256	0	256	0	256	0	0	0	0	0	0	0
6	6.16	2014-11-01	43	male	Dagapela town	Trashigang	Dagana	farmers/herders	4	1	10	10	10	10	10	10	no	2	no	no	2			yes	yes	no	no	yes	no	yes	0		0	0	0	0	0	0	0	0	0	0	0	0	0	0	0	0	0
6	6.17	2014-12-01	18	male	Dagapela town	Khagochen	Dagana	students	4	1	10	10	10	10	10	10	no	2	no	no	1	yes	yes	yes	no	no	yes	no	no	no	1	Anorexia	0	256	0	256	0	256	0	256	0	256	0	0	0	0	0	0	0
6	6.18	2014-12-01	57	male	Balaygang	Dagapela	Dagana	govt/private employee	17	1	10	10	10	10	10	10	yes	2	no	no	1	yes	yes	yes	no	yes	yes	yes	yes	no	1	cough	0	0	0	0	0	0	0	0	0	0	0	0	0	0	0	0	8192
6	6.19	2014-12-01	35	male	Khagochen	Khagochen	Dagana	farmers/herders	4	2							yes	1	yes	yes	2			yes	no	no	yes	yes	no	no	0		0	0	0	0	0	0	0	0	0	0	0	0	0	0	0	0	256
6	6.2	2014-12-01	18	male	Kana	Dagana	Dagana	students	18	2							no	2	no	no	1	no	yes	yes	no	no	yes	yes	no	no	0		0	0	0	0	0	0	0	0	0	0	0	0	0	0	0	0	2048
6	6.21	2014-12-01	21	male	Khagochen	Khagochen	Dagana	students	10	1	10	10	10	10	10	10	yes	2	no	no	1	no	yes	yes	no	no	yes	no	no	no	0		0	512	0	512	0	512	0	512	0	512	0	256	0	0	0	0	8192
6	6.22	2015-01-01	45	female	Tsendegang	Tsendegang	Dagana	housewife	14	1	10	10	10	10	10	10	yes	2	no	no	1	yes	yes	yes	no	no	yes	yes	no	no	1	cough	0	512	0	1024	0	1024	0	1024	0	1024	0	0	0	0	0	0	0
6	6.23	2015-01-01	17	male	Khagochen	Khagochen	Dagana	students	7	1	10	10	10	10	10	10	no	2	no	no	1	yes	yes	yes	no	no	yes	no	no	no	1	Anorexia	0	512	0	512	0	512	0	512	0	512	0	0	0	0	0	0	0
6	6.24	2015-01-01	47	male	Balaygang	Balaygang	Dagana	govt/private employee	7	1	10	10	10	10	10	10	yes	2	no	no	1	yes	yes	yes	no	no	yes	yes	yes	no	1	cough	0	0	0	0	0	0	0	0	0	0	0	0	0	0	0	0	0
6	6.25	2015-01-01	25	male	Khagochen	Khagochen	Dagana	students	5	2							yes	1	yes	yes	2			yes	no	no	yes	yes	no	no	0		0	256	0	512	0	256	0	256	0	256	0	256	0	256	0	0	0
6	6.26	2015-01-01	14	male	Kana	Kana	Dagana	students	8	2							no	2	no	no	1	no	yes	yes	no	no	yes	yes	no	no	0		0	0	0	0	0	0	0	0	0	0	0	0	0	0	0	0	512
6	6.27	2015-02-01	21	male	Khagochen	Khagochen	Dagana	students	15	1	10	10	10	10	10	10	yes	2	no	no	1	no	yes	yes	no	no	yes	no	no	no	0		0	0	0	0	0	0	0	0	0	0	0	0	0	0	0	0	0
6	6.28	2015-02-01	32	female	Dagapela town	Tsirang	Dagana	farmers/herders	4	1	10	10	10	10	10	10	yes	2	no	no	2			yes	yes	no	no	no	no	no	0		0	0	0	0	0	0	0	0	0	0	0	0	0	0	0	0	256
6	6.29	2015-02-01	56	female	Goshi	Goshi	Dagana	govt/private employee	7	1	10	10	10	10	10	10	yes	2	no	no	1	yes	no	yes	yes	no	no	no	no	no	0		0	0	0	0	0	0	0	0	0	0	0	0	0	0	0	0	0
6	6.3	2015-02-01	43	male	Dagapela town	Trashigang	Dagana	farmers/herders	5	1	10	10	10	10	10	10	no	2	no	no	2			yes	yes	no	no	yes	no	yes	0		0	0	0	0	0	0	0	0	0	0	0	0	0	0	0	0	128
6	6.31	2015-02-01	20	male	Dagapela town	Khagochen	Dagana	students	9	1	10	10	10	10	10	10	no	2	no	no	1	yes	yes	yes	no	no	yes	no	no	no	1	Anorexia	0	0	0	0	0	0	0	0	0	0	0	0	0	0	0	0	0
6	6.32	2015-03-01	57	male	Balaygang	Dagapela	Dagana	govt/private employee	4	1	10	10	10	10	10	10	yes	2	no	no	1	yes	yes	yes	no	no	yes	yes	yes	no	1	cough	0	256	0	128	0	128	0	256	0	256	0	128	0	0	0	0	0
6	6.33	2015-03-01	35	male	Khagochen	Khagochen	Dagana	farmers/herders	5	2							yes	1	yes	yes	2			yes	no	no	yes	yes	no	no	0		0	256	0	256	0	256	0	256	0	256	0	256	0	0	0	0	512
6	6.34	2015-03-01	19	male	Kana	Dagana	Dagana	students	17	2							no	2	no	no	1	no	yes	yes	no	no	yes	yes	no	no	0		0	0	0	0	0	0	0	0	0	0	0	0	0	0	0	0	2048
6	6.35	2015-03-01	21	male	Khagochen	Khagochen	Dagana	students	5	1	10	10	10	10	10	10	yes	2	no	no	1	no	yes	yes	no	no	yes	no	no	no	0		0	0	0	0	0	0	0	0	0	0	0	0	0	0	0	0	0
6	6.36	2015-03-01	77	male	Gangzor	Gangzor	Dagana	govt/private employee	7	2							yes	2	no	no	1	yes	no	yes	no	no	no	yes	no	no	1	cough	0	0	0	0	0	0	0	0	0	0	0	0	0	0	0	0	512
6	6.37	2015-03-01	12	female	Goshi	Goshi	Dagana	students	14	2							yes	2	no	no	1	no	yes	yes	no	no	yes	yes	no	no	0		0	0	0	0	0	0	0	0	0	0	0	0	0	0	0	0	512
6	6.38	2015-03-01	4	male	Dagapela town	Tsendegang	Dagana	students	6	2							no	2	no	no	2			yes	yes	no	yes	no	no	no	0		0	0	0	0	0	0	0	0	0	0	0	0	0	0	0	0	0
6	6.39	2015-04-01	61	male	Goshi	Goshi	Dagana	govt/private employee	14	1	10	10	10	10	10	10	yes	1	no	no	1	yes	yes	yes	no	no	yes	yes	no	no	1	cough	0	0	0	0	0	0	0	0	0	0	0	0	0	0	0	0	1024
6	6.4	2015-04-01	5	female	Tsendegang	Tsendegang	Dagana	students	4	2							yes	1	no	no	1	yes	yes	yes	yes	no	yes	no	yes	no	0		0	0	0	0	0	0	0	0	0	0	0	0	0	0	0	0	0
6	6.41	2015-04-01	38	female	Namchala	Mongar	Dagana	housewife	4	1	10	10	10	10	10	10	yes	2	no	no	1	yes	yes	yes	no	no	yes	yes	no	no	0		0	256	0	256	0	256	0	256	0	256	0	0	0	0	0	0	0
6	6.42	2015-04-01	27	female	Goshi	Wangdue	Dagana	housewife	4	2							yes	2	no	no	2			yes	no	no	yes	yes	yes	yes	0		0	0	0	0	0	0	0	0	0	0	0	0	0	0	0	0	0
6	6.43	2015-04-01	14	male	Goshi	Tsirang	Dagana	students	5	2							no	2	no	no	2			yes	no	no	yes	yes	no	no	0		0	0	0	0	0	0	0	0	0	0	0	0	0	0	0	0	0
6	6.44	2015-04-01	12	male	Dagapela town	Trashiyangtse	Dagana	students	4	2							yes	2	no	no	1	no	yes	yes	no	no	yes	no	no	no	0		0	256	0	128	0	128	0	128	0	256	0	0	0	0	0	0	0
6	6.45	2015-04-01	13	female	Tsendegang	Tsendegang	Dagana	students	5	2							no	2	no	no	1	yes	yes	yes	no	no	yes	yes	no	no	0		0	0	0	0	0	0	0	0	0	0	0	0	0	0	0	0	0
6	6.46	2015-04-01	45	male	Balaygang	Balaygang	Dagana	govt/private employee	15	1	10	10	10	10	10	10	yes	1	no	no	1	no	yes	yes	no	no	yes	yes	no	no	0		0	0	0	0	0	0	0	0	0	0	0	0	0	0	0	0	2048
6	6.47	2015-04-01	6	female	Tsendegang	Tsendegang	Dagana	students	4	2							yes	2	no	no	2			yes	no	no	yes	no	no	no	0		0	0	0	0	0	0	0	0	0	0	0	0	0	0	0	0	0
6	6.48	2015-04-01	12	male	Dagapela town	Mongar	Dagana	students	4	1	10	10	10	10	10	10	yes	2	yes	no	2			yes	no	no	yes	no	yes	no	0		0	0	0	0	0	0	0	0	0	0	0	0	0	0	0	0	0
6	6.49	2015-05-01	8	male	Gaserling	Dagana	Dagana	students	4	2							no	2	no	no	2			yes	no	no	yes	no	no	no	0		0	256	0	256	0	256	0	256	0	256	0	0	0	0	0	0	0
6	6.5	2015-05-01	33	male	Goshi	Goshi	Dagana	farmers/herders	4	2							yes	2	no	no	1	yes	no	yes	no	no	yes	yes	yes	no	0		0	0	0	0	0	0	0	0	0	0	0	0	0	0	0	0	0
6	6.51	2015-05-01	9	male	Tsendegang	Tsendegang	Dagana	students	4	1	10	10	10	10	10	10	yes	2	no	no	1	yes	yes	yes	no	no	yes	no	yes	no	0		0	0	0	0	0	0	0	0	0	0	0	0	0	0	0	0	0
6	6.52	2015-05-01	41	female	Gaserling	Gaserling	Dagana	govt/private employee	4	1	10	10	10	10	10	10	yes	2	no	yes	1	yes	no	yes	no	no	yes	yes	yes	no	0		0	0	0	0	0	0	0	0	0	0	0	0	0	0	0	0	1024
6	6.53	2015-05-01	50	female	Dagana	Dagana	Dagana	housewife	7	1	10	10	10	10	10	10	yes	2	yes	yes	1	yes	yes	yes	no	no	yes	yes	yes	no	0		0	0	0	0	0	0	0	0	0	0	0	0	0	0	0	0	0
6	6.54	2015-05-01	14	male	Khagochen	Tashiding	Dagana	students	4	2							no	2	no	no	1	yes	no	yes	no	no	yes	yes	yes	no	0		0	0	0	0	0	0	0	0	0	0	0	0	0	0	0	0	0
6	6.55	2015-05-01	27	female	Tsendegang	Tsendegang	Dagana	housewife	6	2							yes	2	no	no	1	no	yes	yes	no	no	yes	yes	no	no	0		0	0	0	0	0	0	0	0	0	0	0	0	0	0	0	0	0
6	6.56	2015-05-01	8	female	Goshi	Goshi	Dagana	students	4	2							yes	1	no	no	1	yes	no	yes	no	no	yes	yes	yes	no	0		0	256	0	256	0	256	0	256	0	256	0	0	0	0	0	0	0
6	6.57	2015-05-01	16	female	Norbuzingkga	Tsendegang	Dagana	students	6	1	10	10	10	10	10	10	no	1	no	no	1	yes	no	yes	no	no	yes	yes	yes	no	0		0	0	0	0	0	0	0	0	0	0	0	0	0	0	0	0	0
6	6.58	2015-05-01	17	female	Dagana	Dagana	Dagana	students	4	1	10	10	10	10	10	10	yes	1	no	no	2			yes	no	no	yes	no	no	no	1	Anorexia	0	0	0	0	0	0	0	0	0	0	0	0	0	0	0	0	0
6	6.59	2015-05-01	8	male	Dagapela town	Dagana	Dagana	students	7	1	10	10	10	10	10	10	yes	2	no	no	1	yes	yes	yes	no	no	yes	no	no	no	0		0	0	0	0	0	0	0	0	0	0	0	0	0	0	0	0	0
6	6.6	2015-05-01	6	male	Norbuzingkga	Tsendegang	Dagana	students	15	2							no	2	no	no	1	yes	no	yes	no	no	yes	yes	yes	no	0		0	0	0	0	0	0	0	0	0	0	0	0	0	0	0	0	1024
6	6.61	2015-05-01	25	female	Dagana	Dagana	Dagana	housewife	4	2							yes	2	no	no	1	yes	yes	yes	no	no	yes	yes	yes	no	0		512	256	512	256	256	256	512	256	256	256	256	128	0	0	0	0	0
6	6.62	2015-05-01	71	male	Goshi	Goshi	Dagana	govt/private employee	4	1	10	10	10	10	10	10	yes	1	no	no	1	yes	no	yes	no	no	yes	yes	yes	no	1	cough	0	0	0	0	0	0	0	0	0	0	0	0	0	0	0	0	0
6	6.63	2015-05-01	5	male	Tashiding	Samdrupjongkhar	Dagana	students	4	1	10	10	10	10	10	10	yes	2	no	no	2			yes	no	no	yes	no	no	no	1	cough	0	0	0	0	0	0	0	0	0	0	0	0	0	0	0	0	0
6	6.64	2015-06-01	8	male	Gangzor	Gangzor	Dagana	students	4	1	10	10	10	10	10	10	no	2	no	no	1	yes	yes	yes	no	no	yes	yes	yes	no	1	throat pain	0	0	0	0	0	0	0	0	0	0	0	0	0	0	0	0	0
6	6.65	2015-06-01	5	female	Norbuzingkga	Norbuzingkha	Dagana	students	4	1	10	10	10	10	10	10	yes	2	no	no	2			yes	no	no	yes	no	no	no	1	Anorexia	0	0	0	0	0	0	0	0	0	0	0	0	0	0	0	0	0
6	6.66	2015-06-01	2	female	Khebesa	Khebesa	Dagana	Preschool	8	1	10	10	10	10	10	10	yes	2	no	no	1	no	yes	yes	no	no	yes	no	yes	no	0		0	0	0	0	0	0	0	0	0	0	0	0	0	0	0	0	0
6	6.67	2015-06-01	25	female	Tsendegang	Tsendegang	Dagana	govt/private employee	5	1	10	10	10	10	10	10	yes	2	no	no	1	yes	yes	yes	no	no	yes	yes	yes	no	1	cough	0	0	0	0	0	0	0	0	0	0	0	0	0	0	0	0	128
6	6.68	2015-06-01	9	male	Norbuzingkga	Norbuzingkha	Dagana	students	7	1	10	10	10	10	10	10	yes	2	no	no	1	yes	no	yes	no	no	yes	no	no	no	1	cough	0	0	0	0	0	0	0	0	0	0	0	0	0	0	0	0	1024
6	6.69	2015-06-01	5	male	Balaygang	Balaygang	Dagana	students	4	1	10	10	10	10	10	10	yes	1	no	no	1	yes	no	yes	no	no	yes	no	no	no	1	cough	0	0	0	0	0	0	0	0	0	0	0	0	0	0	0	0	0
6	6.7	2015-06-01	2	female	Dagapela town	Dagana	Dagana	Preschool	5	2							yes	1	no	yes	1	no	yes	yes	no	no	no	yes	no	yes	1	cough	0	0	0	0	0	0	0	0	0	0	0	0	0	0	0	0	0
6	6.71	2015-06-01	14	male	Phuntshogang	Phuntshogang	Dagana	students	5	2							no	2	no	no	2			yes	no	no	yes	yes	no	no	0		0	0	0	0	0	0	0	0	0	0	0	0	0	0	0	0	1024
6	6.72	2015-06-01	39	female	Tashithang	Tashithang	Dagana	housewife	4	2							yes	2	no	no	2			yes	no	no	yes	yes	yes	no	0		0	0	0	0	0	0	0	0	0	0	0	0	0	0	0	0	0
6	6.73	2015-06-01	32	male	Khagochen	Khagochen	Dagana	farmers/herders	14	2							no	2	no	no	2			yes	no	no	yes	yes	no	no	0		0	2048	0	2048	0	2048	0	2048	0	2048	0	0	0	0	0	0	1024
6	6.74	2015-06-01	16	male	Tashiding	Tashiding	Dagana	students	7	1	10	10	10	10	10	10	yes	2	no	no	1	yes	yes	yes	no	no	yes	no	no	no	1	Abd. Pain	0	0	0	0	0	0	0	0	0	0	0	0	0	0	0	0	0
6	6.75	2015-06-01	45	female	Tsendegang	Tsendegang	Dagana	housewife	5	1	10	10	10	10	10	10	yes	2	no	no	1	yes	yes	yes	no	no	yes	yes	no	no	1	cough	0	0	0	0	0	0	0	0	0	0	0	0	0	0	0	0	0
6	6.76	2015-06-01	17	male	Khagochen	Khagochen	Dagana	students	7	1	10	10	10	10	10	10	no	2	no	no	2			yes	no	no	yes	no	no	no	1	Anorexia	0	0	0	0	0	0	0	0	0	0	0	0	0	0	0	0	0
6	6.77	2015-06-01	47	male	Balaygang	Balaygang	Dagana	govt/private employee	15	1	10	10	10	10	10	10	yes	2	no	no	1	yes	yes	yes	no	no	yes	yes	yes	no	1	cough	0	256	0	256	0	256	0	128	0	256	0	0	0	0	0	0	1024
6	6.78	2015-06-01	25	male	Khagochen	Khagochen	Dagana	students	5	2							yes	1	yes	yes	2			yes	no	no	yes	yes	no	no	0		0	0	0	0	0	0	0	0	0	0	0	0	0	0	0	0	0
6	6.79	2015-06-01	14	male	Kana	Kana	Dagana	students	8	2							no	2	no	no	1	no	yes	yes	no	no	yes	yes	no	no	0		0	0	0	0	0	0	0	0	0	0	0	0	0	0	0	0	0
6	6.8	2015-06-01	21	male	Khagochen	Khagochen	Dagana	students	15	1	10	10	10	10	10	10	yes	2	no	no	1	no	yes	yes	no	no	yes	no	no	no	0		0	4096	0	2048	0	2048	0	2048	0	2048	0	0	0	0	0	0	0
7	7.01	2014-10-01	18	male	Damphu	Tsirangtoe	Tsirang	students	14	2							no	2	no	no	1	yes	no	yes	no	no	yes	no	yes	no	0		128	256	128	128	128	256	128	128	128	256	128	128	0	0	0	0	1024
7	7.02	2014-10-01	45	female	Semjong	Semjong	Tsirang	govt/private employee	8	1	1	0	0	0	0	0	yes	2	no	no	2			yes	yes	no	yes	no	no	no	0		0	0	0	0	0	0	0	0	0	0	0	0	0	0	0	0	0
7	7.03	2014-10-01	41	female	Damphu	Damphu	Tsirang	farmers/herders	15	2							yes	2	no	no	1	no	yes	yes	no	yes	yes	no	yes	no	0		0	256	0	256	0	256	0	256	0	512	0	128	0	0	0	0	1024
7	7.04	2014-10-01	35	male	Damphu	Damphu	Tsirang	govt/private employee	14	1	1	0	0	0	0	0	yes	2		no	1	yes	yes	yes	no	no	no	yes	yes	no	0		0	512	0	1024	0	1024	0	1024	0	1024	0	0	0	0	0	0	0
7	7.05	2014-10-01	30	female	Damphu	Bokrey	Tsirang	housewife	4	2							no	2		no	1	yes	yes	yes	yes	no	yes	no	no	no	0		0	0	0	0	0	0	0	0	0	0	0	0	0	0	0	0	0
7	7.06	2014-10-01	29	male	Damphu	Semjong	Tsirang	govt/private employee	4	1	0	1	0	0	0	0	yes	2		no	1	no	yes	yes	no	no	yes	no	no	no	0		0	0	0	0	0	0	0	0	0	0	0	0	0	0	0	0	0
7	7.07	2014-11-01	30	female	Damphu	Gosarling	Tsirang	farmers/herders	15	2							no	2		no	2			yes	no	no	yes	no	no	no	0		0	2048	0	2048	0	2048	0	2048	0	2048	0	0	0	0	0	0	0
7	7.08	2014-11-01	48	female	RBP colony	Trashigang	Tsirang	housewife	4	2							no	2		no	2			yes	no	no	yes	yes	no	no	0		0	128	0	128	0	128	0	256	0	128	0	256	0	256	0	256	0
7	7.09	2014-11-01	1	female	Salami	Salami	Tsirang	Preschool	4	2							no	2	no	no	2			yes	yes	no	yes	yes	yes	no	0		0	0	0	0	0	0	0	0	0	0	0	0	0	0	0	0	0
7	7.1	2014-12-01	53	male	Hospital area	Mongar	Tsirang	govt/private employee	7	1	1	0	0	0	0	0	yes	2		no	1	no	yes	yes	no	no	yes	no	no	no	0		0	0	0	0	0	0	0	0	0	0	0	0	0	0	0	0	0
7	7.11	2014-12-01	19	female	Gosarling	Gosarling	Tsirang	students	4	2							no	2		no	2			yes	yes	no	no	no	no	no	0		0	0	0	0	0	0	0	0	0	0	0	0	0	0	0	0	512
7	7.12	2014-12-01	28	female	Damphu	Changchey	Tsirang	govt/private employee	10	1	0	1	0	0	0	0	yes	2		no	2			yes	no	no	yes	yes	no	no	0		0	256	0	512	0	512	0	512	0	512	0	256	0	0	0	0	128
7	7.13	2015-01-01	21	female	Barshong	Barshongg	Tsirang	govt/private employee	14	1	0	1	0	0	0	0	yes	3	no	no	2			yes	no	no	yes	yes	no	no	0		0	1024	0	1024	0	1024	0	1024	0	1024	0	1024	0	1024	0	1024	0
7	7.14	2015-01-01	41	female	Damphu	Dunglagang	Tsirang	farmers/herders	14	2							no	2	no	no	2			yes	yes	no	yes	yes	yes	yes	0		0	1024	0	1024	0	1024	0	1024	0	1024	0	1024	0	0	0	0	0
7	7.15	2015-01-01	16	female	Damphu	Rangthangling	Tsirang	students	6	2							no	2	yes	no	2			yes	no	no	yes	yes	no	no	0		0	0	0	0	0	0	0	0	0	0	0	0	0	0	0	0	0
7	7.16	2015-01-01	11	male	Rangthanglin	Rangthangling	Tsirang	students	9	2							no	2		no	2			yes	no	no	yes	yes	no	no	0		0	0	0	0	0	0	0	0	0	0	0	0	0	0	0	0	0
7	7.17	2015-02-01	17	male	Pemathang	Pemathang	Tsirang	students	5	2							no	2		no	1	no	yes	yes	no	no	yes	yes	no	no	0		0	0	0	0	0	0	0	0	0	0	0	0	0	0	0	0	0
7	7.18	2015-02-01	27	female	Damphu	Barshongg	Tsirang	farmers/herders	7	2							no	2		no	2			yes	no	no	yes	yes	no	no	0		0	0	0	0	0	0	0	0	0	0	0	0	0	0	0	0	0
7	7.19	2015-03-01	25	female	Sunkosh	Sunkosh	Tsirang	farmers/herders	5	2							no	2		no	2			yes	yes	no	no	no	no	no	0		0	0	0	0	0	0	0	0	0	0	0	0	0	0	0	0	0
7	7.2	2015-03-01	45	female	Damphu	Damphu	Tsirang	housewife	4	2							no	2		no	1	no	yes	yes	no	no	yes	yes	no	no	0		0	0	0	0	0	0	0	0	0	0	0	0	0	0	0	0	256
7	7.21	2015-03-01	20	male	Mendrelgang	Mendrelgang	Tsirang	govt/private employee	4	1	0	1	0	0	0	0	yes	2	no	no	2			yes	no	no	yes	yes	no	no	0		0	256	0	256	0	256	0	256	0	256	0	0	0	0	0	0	0
7	7.22	2015-03-01	48	male	Damphu	Mendrelgang	Tsirang	govt/private employee	6	2							yes	2		no	1	yes	no	yes	no	no	yes	no	yes	no	0		512	256	512	256	512	256	512	256	512	512	512	128	0	0	0	0	0
7	7.23	2015-04-01	45	male	Damphu	Trashigang	Tsirang	govt/private employee	7	2							yes	2	no	no	2			yes	no	no	yes	yes	no	no	0		256	512	256	512	256	512	512	1024	512	1024	256	512	0	0	0	0	0
7	7.24	2015-04-01	19	female	Damphu	Mongar	Tsirang	students	5	2							no	2	no	no	2			yes	no	no	no	yes	no	no	0		0	0	0	0	0	0	0	0	0	0	0	0	0	0	0	0	1024
7	7.25	2015-04-01	25	female	Damphu	Tsirangtoe	Tsirang	farmers/herders	5	2							no	2		no	2			yes	no	no	yes	no	no	no	0		0	0	0	0	0	0	0	0	0	0	0	0	0	0	0	0	0
7	7.26	2015-04-01	20	female	Damphu	Gelephu	Tsirang	students	4	1	1	0	0	0	0	0	yes	2		no	1			yes	no	no	yes	yes	no	no	0		256	512	256	1024	256	512	256	512	256	1024	256	512	256	512	256	512	0
7	7.27	2015-04-01	70	male	Salami	Salami	Tsirang	govt/private employee	15	1	1	1	0	0	0	0	yes	1		no	1	yes	yes	yes	no	no	yes	yes	no	no	0		256	0	256	0	512	0	512	0	512	0	256	0	0	0	0	0	1024
7	7.28	2015-04-01	48	male	Tsirangtoe	Tsirangtoe	Tsirang	govt/private employee	15	1	1	0	0	0	0	1	yes	2		no	2			yes	no	no	yes	no	no	no	0		256	512	512	512	512	512	512	1024	512	1024	256	256	0	0	0	0	0
7	7.29	2015-05-01	14	male	Damphu	Barshong	Tsirang	students	4	2							no	2		no	2			yes	no	no	yes	yes	yes	yes	0		0	0	0	0	0	0	0	0	0	0	0	0	0	0	0	0	0
7	7.3	2015-05-01	32	female	Damphu	Damphu	Tsirang	housewife	14	1	1	0	0	0	0	0	yes	2		no	1	yes	yes	yes	no	no	yes	yes	no	no	0		0	0	0	0	0	0	0	0	0	0	0	0	0	0	0	0	1024
7	7.31	2015-05-01	24	female	Damphu	Paro	Tsirang	farmers/herders	4	2							no	2		no	2			yes	no	no	yes	yes	no	no	0		0	0	0	0	0	0	0	0	0	0	0	0	0	0	0	0	0
7	7.32	2015-05-01	48	male	Damphu	Trongsa	Tsirang	farmers/herders	5	1	10	10	10	10	10	10	yes	2		no	1	yes	yes	yes	no	no	yes	yes	no	no	0		0	0	0	0	0	0	0	0	0	0	0	0	0	0	0	0	512
7	7.33	2015-05-01	54	male	Damphu	Gelephu	Tsirang	farmers/herders	4	2							no	2	no	no	2			yes	no	no	yes	no	no	no	0		0	0	0	0	0	0	0	0	0	0	0	0	0	0	0	0	0
7	7.34	2015-05-01	59	female	Mithun	Mithun	Tsirang	housewife	6	1	1	1	0	0	0	1	yes	2		no	2			yes	no	no	yes	yes	no	no	0		0	0	0	0	0	0	0	0	0	0	0	0	0	0	0	0	0
7	7.35	2015-05-01	67	female	Dunglagang	Dunglagang	Tsirang	housewife	9	1	1	1	0	0	0	0	yes	2	yes	no	2			yes	no	no	yes	yes	yes	no	0		0	0	0	0	0	0	0	0	0	0	0	0	0	0	0	0	0
7	7.36	2015-06-01	30	female	Rangthangling	Rangthangling	Tsirang	housewife	4	1	1	1	0	0	0	1	yes	2		no	1	no	yes	yes	no	no	no	yes	no	no	0		0	0	0	0	0	0	0	0	0	0	0	0	0	0	0	0	0
7	7.37	2015-06-01	75	male	Damphu	Trashigang	Tsirang	govt/private employee	6	1	10	10	10	10	10	10	yes	2		no	1	yes	no	yes	yes	no	no	yes	no	no	0		0	0	0	0	0	0	0	0	0	0	0	0	0	0	0	0	512
7	7.38	2015-06-01	40	male	Damphu	Damphu	Tsirang	farmers/herders	4	2							no	2		no	1	yes	yes	yes	no	no	yes	yes	no	no	0		0	0	0	0	0	0	0	0	0	0	0	0	0	0	0	0	0
7	7.39	2015-06-01	26	male	Damphu	Damphu	Tsirang	farmers/herders	5	2							no	2		no	2			yes	yes	no	yes	yes	no	no	0		0	0	0	0	0	0	0	0	0	0	0	0	0	0	0	0	0
7	7.4	2015-06-01	24	female	Damphu	Damphu	Tsirang	farmers/herders	4	2							no	2		no	2			yes	no	no	yes	yes	no	no	0		0	0	0	0	0	0	0	0	0	0	0	0	0	0	0	0	0
7	7.41	2015-06-01	23	female	Bokray	Bokray	Tsirang	govt/private employee	10	2							no	2		no	2			yes	yes	no	yes	yes	yes	no	0		0	512	0	512	0	256	0	512	0	512	0	256	0	0	0	0	0
7	7.42	2015-06-01	30	female	Thangray	Thangray	Tsirang	govt/private employee	8	1	0	1	0	0	0	0	no	2	yes	no	2			yes	no	no	yes	yes	no	no	0		0	0	0	0	0	0	0	0	0	0	0	0	0	0	0	0	0
7	7.43	2015-06-01	34	female	Damphu	Zhemgang	Tsirang	housewife	4	2							yes	2	yes	no	2			yes	no	no	yes	yes	no	no	0		0	0	0	0	0	0	0	0	0	0	0	0	0	0	0	0	0
7	7.44	2015-06-01	39	male	Barshong	Barshong	Tsirang	govt/private employee	7	1	1	1	0	0	0	0	yes	2	yes	no	2			yes	no	no	yes	no	no	no	0		512	256	512	512	512	512	512	512	512	1024	256	256	128	256	128	256	0
7	7.45	2015-06-01	6	female	Damphu	Damphu	Tsirang	students	4	2							no	2	yes	no	2			yes	no	no	yes	yes	no	no	0		0	0	0	0	0	0	0	0	0	0	0	0	0	0	0	0	0
7	7.46	2015-06-01	15	male	Damphu	Damphu	Tsirang	students	4	2							no	2	yes	no	1			yes	no	no	yes	yes	no	no	0		0	0	0	0	0	0	0	0	0	0	0	0	0	0	0	0	0
8	8.01	2014-10-01	43	male	Sarpang	Sarpang	Sarpang	govt/private employee	4	1	1	0	0	1	0	1	yes	2	no	no	2			yes	no	no	yes	yes	no	no	1	cough	0	0	0	0	0	0	0	0	0	0	0	0	0	0	0	0	0
8	8.02	2014-10-01	52	female	Sarpang tar	Sarpang tar	Sarpang	govt/private employee	8	1	1	0	0	0	0	0	yes	1	yes	no	1	yes	yes	yes	no	no	yes	yes	no	no	1	backache	0	0	0	0	0	0	0	0	0	0	0	0	0	0	0	0	1024
8	8.03	2014-10-01	44	female	Shompangkha	Trashigang	Sarpang	housewife	14	2							no	2		no	2			yes	no	yes	yes	yes	no	no	0		0	1024	0	512	0	512	0	1024	0	1024	0	0	0	0	0	0	0
8	8.04	2014-10-01	15	male	Hilley	Hilley	Sarpang	students	5	1	1	1	0	0	0	1	no	2	yes	yes	1	yes	yes	yes	no	no	yes	no	no	no	1	Anorexia	512	1024	256	512	256	512	256	1024	256	1024	256	256	0	256	0	256	1024
8	8.05	2014-10-01	42	male	Sarpang tar	Sarpang tar	Sarpang	housewife	4	2							no	2	yes	no	2			yes	no	no	yes	yes	no	no	0		0	0	0	0	0	0	0	0	0	0	0	0	0	0	0	0	8192
8	8.06	2014-10-01	27	female	Dekiling	Dekiling	Sarpang	govt/private employee	5	1	1	1	0	0	0	1	yes	2	no	no	2			yes	no	no	yes	yes	no	no	1	cough	0	256	0	512	0	256	0	256	0	256	0	256	0	0	0	0	0
8	8.07	2014-10-01	38	male	Sarpang tar	Trashiyangtse	Sarpang	farmers/herders	4	2							yes	2	no	no	1	no	yes	yes	no	no	yes	no	no	no	0		128	256	128	256	128	256	128	512	128	512	128	128	0	0	0	0	512
8	8.08	2014-10-01	50	female	Dekiling	Dekiling	Sarpang	govt/private employee	5	1	1	0	0	0	1	0	yes	1	yes	no	1	yes	no	yes	no	no	yes	yes	no	no	1	backache	0	0	0	0	0	0	0	0	0	0	0	0	0	0	0	0	1024
8	8.09	2014-11-01	48	male	Hilley	Sarpang	Sarpang	govt/private employee	7	1	1	1	0	0	0	1	yes	2	no	no	2			yes	no	no	yes	yes	no	no	0		0	0	0	0	0	0	0	0	0	0	0	0	0	0	0	0	0
8	8.1	2014-11-01	21	female	Hilley	Hilley	Sarpang	govt/private employee	4	1	1	1	0	0	0	1	yes	2	yes	no	1	yes	yes	yes	no	no	yes	no	no	no	1	cough	0	0	0	0	0	0	0	0	0	0	0	0	0	0	0	0	0
8	8.11	2014-11-01	45	male	Sarpang	Sompangkha	Sarpang	farmers/herders	9	1	10	10	10	10	10	10	yes	2	yes	yes	1	yes	no	yes	no	no	yes	yes	no	no	1	backache	512	512	512	512	512	512	512	512	256	512	128	256	0	0	0	0	512
8	8.12	2014-11-01	60	female	Sarpang tar	Sarpang tar	Sarpang	housewife	5	2							no	2	no	no	2			yes	no	no	yes	yes	no	no	0		128	256	128	256	0	512	128	512	128	256	128	128	0	0	0	0	0
8	8.13	2014-11-01	40	male	Sarpang tar	Trashigang	Sarpang	farmers/herders	15	2							no	2	no	no	2			yes	no	no	yes	yes	no	no	0		0	512	0	512	0	512	0	512	0	512	0	0	0	1024	0	1024	0
8	8.14	2014-12-01	52	female	Hilley	Hilley	Sarpang	govt/private employee	4	1	1	1	0	0	1	1	yes	1	yes	yes	1	yes	no	yes	no	no	yes	yes	no	no	1	giddiness	0	256	0	256	0	256	0	256	0	512	0	0	0	0	0	0	0
8	8.15	2014-12-01	52	male	Sarpang	Sarpang	Sarpang	govt/private employee	14	1	1	1	0	1	0	1	yes	2	yes	no	2			yes	no	no	yes	yes	no	no	0		0	4096	0	512	0	2048	0	4096	0	2048	0	0	0	0	0	0	0
8	8.16	2014-12-01	27	female	Sarpang tar	Gelephu	Sarpang	farmers/herders	5	2							no	2	no	no	2			yes	no	no	yes	yes	yes	no	0		0	512	0	256	0	256	0	256	0	256	0	0	0	0	0	0	0
8	8.17	2014-12-01	47	male	Sarpang	Paro	Sarpang	govt/private employee	7	1	1	0	0	1	0	1	yes	2	no	no	2			yes	no	no	yes	yes	no	no	0		0	1024	0	1024	0	512	0	1024	0	1024	0	0	0	0	0	0	0
8	8.18	2014-12-01	50	female	Sarpang tar	Sarpang tar	Sarpang	govt/private employee	4	1	1	0	0	0	0	0	yes	1	yes	no	1	yes	yes	yes	no	no	yes	yes	no	no	1	backache	0	0	0	0	0	0	0	0	0	0	0	0	0	0	0	0	512
8	8.19	2015-01-01	53	female	Dekiling	Trashigang	Sarpang	govt/private employee	14	1	10	10	10	10	10	10	yes	2	no	no	2			yes	no	no	yes	yes	no	no	0		0	0	0	0	0	0	0	0	0	0	0	0	0	0	0	0	0
8	8.2	2015-01-01	21	female	Hilley	Hilley	Sarpang	housewife	14	1	10	10	10	10	10	10	no	2	no	no	2			yes	no	no	yes	yes	no	no	0		0	0	0	0	0	0	0	0	0	0	0	0	0	0	0	0	1024
8	8.21	2015-01-01	46	female	Sarpang tar	Sarpang tar	Sarpang	farmers/herders	4	2							no	2	yes	no	1	yes	no	yes	no	no	yes	yes	no	no	1	cough	256	512	256	256	128	256	256	512	256	256	128	128	0	256	0	256	0
8	8.22	2015-01-01	40	male	Sarpang tar	Sarpang tar	Sarpang	housewife	4	2							no	2	yes	no	2			yes	no	no	yes	yes	no	no	0		0	0	0	0	0	0	0	0	0	0	0	0	0	0	0	0	1024
8	8.23	2015-02-01	28	female	Dekiling	Dekiling	Sarpang	govt/private employee	14	1	1	0	0	1	0	1	yes	2	no	no	2			yes	no	no	yes	yes	no	no	1	cough	1024	2048	512	1024	512	1024	512	512	512	512	0	0	0	0	0	0	0
8	8.24	2015-02-01	39	male	Sarpang tar	Trashiyangtse	Sarpang	farmers/herders	4	2							yes	2	no	no	1	no	yes	yes	no	no	yes	no	no	no	1	Anorexia	0	0	0	0	0	0	0	0	0	0	0	0	0	0	0	0	0
8	8.25	2015-02-01	52	female	Dekiling	Dekiling	Sarpang	govt/private employee	5	1	1	0	0	0	1	0	yes	1	yes	no	1	yes	no	yes	no	no	yes	yes	no	no	1	backache	256	256	256	256	256	256	256	256	256	256	128	256	0	0	0	0	0
8	8.26	2015-02-01	49	male	Hilley	Hilley	Sarpang	govt/private employee	16	1	1	1	0	0	1	0	yes	2	no	no	1	yes	yes	yes	no	no	yes	yes	no	no	1	Anorexia	0	0	0	0	0	0	0	0	0	0	0	0	0	0	0	0	4096
8	8.27	2015-03-01	22	female	Hilley	Hilley	Sarpang	govt/private employee	4	1	1	1	0	0	1	0	yes	2	yes	no	1	yes	yes	yes	no	no	yes	no	no	no	1	cough	0	0	0	0	0	0	0	0	0	0	0	0	0	0	0	0	0
8	8.28	2015-03-01	41	male	Sarpang	Sompangkha	Sarpang	farmers/herders	9	1	10	10	10	10	10	10	yes	2	yes	yes	1	yes	no	yes	no	no	yes	yes	no	no	1	backache	0	0	0	0	0	0	0	0	0	0	0	0	0	0	0	0	0
8	8.29	2015-03-01	4	female	Dekiling	Dekiling	Sarpang	Preschool	7	1	1	0	0	0	0	1	no	2	no	no	1	yes	yes	yes	no	no	yes	yes	no	no	1	cough	0	0	0	0	0	0	0	0	0	0	0	0	0	0	0	0	0
8	8.3	2015-03-01	69	male	Sarpang tar	Dekiling	Sarpang	govt/private employee	14	1	1	1	0	0	0	1	no	2		no	1	no	yes	yes	no	no	yes	yes	no	no	1	diarrhoea	0	256	0	256	0	256	0	256	0	256	0	256	0	0	0	0	1024
8	8.31	2015-03-01	41	male	Sarpang	Trashigang	Sarpang	farmers/herders	4	2							no	2	no	yes	1	no	yes	yes	no	no	yes	no	no	no	0		0	0	0	0	0	0	0	0	0	0	0	0	0	0	0	0	0
8	8.32	2015-03-01	36	male	Sarpang tar	Trashiyangtse	Sarpang	farmers/herders	4	1	10	10	10	10	10	10	no	2	no	no	1			yes	no	no	yes	yes	yes	no	1	cough	0	256	0	256	0	256	0	128	0	256	0	128	0	0	0	0	128
8	8.33	2015-03-01	28	female	Shompangkha	Sarpang	Sarpang	housewife	4	2							no	2	no	no	2			yes	no	no	yes	yes	no	no	1	Orbital pain	0	256	0	128	0	256	0	256	0	256	0	128	0	0	0	0	0
8	8.34	2015-03-01	14	female	Sarpang	Shompangkha	Sarpang	students	5	1	0	0	0	0	0	1	no	2	no	yes	1	yes	yes	yes	no	no	yes	no	no	no	1	cough	0	0	0	0	0	0	0	0	0	0	0	0	0	0	0	0	0
8	8.35	2015-04-01	25	male	Sarpang tar	Hilley	Sarpang	farmers/herders	4	1	1	0	0	0	0	0	yes	1	yes	no	1	yes	yes	yes	no	no	yes	yes	no	no	1	Abd. Pain	0	0	0	0	0	0	0	0	0	0	0	0	0	0	0	0	0
8	8.36	2015-04-01	63	female	Sarpang tar	Sarpang tar	Sarpang	housewife	15	2							no	2	no	no	2			yes	no	no	yes	yes	no	no	0		0	0	0	0	0	0	0	0	0	0	0	0	0	0	0	0	1024
8	8.37	2015-04-01	43	male	Sarpang tar	Trashigang	Sarpang	farmers/herders	4	2							no	2	no	no	2			yes	no	no	yes	yes	no	no	0		0	0	0	0	0	0	0	0	0	0	0	0	0	0	0	0	0
8	8.38	2015-04-01	49	female	Hilley	Hilley	Sarpang	govt/private employee	5	1	1	1	0	0	1	1	yes	1	yes	yes	1	yes	no	yes	no	no	yes	yes	no	no	1	giddiness	0	0	0	0	0	0	0	0	0	0	0	0	0	0	0	0	0
8	8.39	2015-04-01	51	male	Sarpang	Sarpang	Sarpang	govt/private employee	14	1	1	1	0	1	1	0	yes	2	yes	no	1	yes	yes	yes	no	no	yes	yes	no	no	0		0	0	0	0	0	0	0	0	0	0	0	0	0	0	0	0	0
8	8.4	2015-04-01	28	female	Sarpang tar	Gelephu	Sarpang	farmers/herders	5	2							no	2	no	no	2			yes	no	no	yes	yes	yes	no	0		0	0	0	0	0	0	0	0	0	0	0	0	0	0	0	0	0
8	8.41	2015-04-01	46	male	Sarpang	Sarpang	Sarpang	govt/private employee	14	1	1	0	0	1	0	1	yes	2	no	no	2			yes	no	no	yes	yes	no	no	1	cough	0	0	0	0	0	0	0	0	0	0	0	0	0	0	0	0	1024
8	8.42	2015-04-01	49	female	Sarpang tar	Sarpang tar	Sarpang	govt/private employee	4	1	1	0	0	0	0	0	yes	1	yes	no	1	yes	yes	yes	no	no	yes	yes	no	no	1	backache	256	256	512	256	256	256	256	256	256	256	256	256	0	0	0	0	0
8	8.43	2015-04-01	45	female	Shompangkha	Trashigang	Sarpang	housewife	4	2							no	2		no	2			yes	no	no	yes	yes	no	no	1	Anorexia	0	0	0	0	0	0	0	0	0	0	0	0	0	0	0	0	0
8	8.44	2015-04-01	13	male	Hilley	Hilley	Sarpang	students	5	1	1	1	0	0	0	1	no	2	yes	yes	1	yes	yes	yes	no	no	yes	no	no	no	1	cough	512	256	256	256	256	256	256	256	256	256	256	128	0	0	0	0	0
8	8.45	2015-05-01	37	female	Dekiling	Dekiling	Sarpang	govt/private employee	15	1	1	0	0	0	0	0	yes	2	yes	no	1	yes	no	yes	no	no	no	yes	no	no	0		0	0	0	0	0	0	0	0	0	0	0	0	0	0	0	0	1024
8	8.46	2015-05-01	60	male	Norbugang	Norbugang	Sarpang	govt/private employee	6	1	10	10	10	10	10	10	yes	2		no	1	yes	yes	yes	no	no	yes	yes	no	no	0		0	0	0	0	0	0	0	0	0	0	0	0	0	0	0	0	512
8	8.47	2015-05-01	5	female	Dekiling	Dekiling	Sarpang	students	14	1	1	0	0	0	0	0	no	2	no	yes	1	yes	no	yes	no	no	yes	no	no	no	0		0	1024	0	512	0	512	0	1024	0	1024	0	0	0	0	0	0	0
8	8.48	2015-05-01	19	male	Sarpang	Wangduephodrang	Sarpang	farmers/herders	4	2							no	2	yes	no	2			yes	no	no	yes	yes	no	no	0		512	256	256	256	512	256	256	256	256	256	0	0	0	0	0	0	0
8	8.49	2015-05-01	16	male	Sarpang tar	Sarpang tar	Sarpang	students	4	2							no	2	yes	no	1	yes	no	yes	no	no	yes	no	no	no	0		0	0	0	0	0	0	0	0	0	0	0	0	0	0	0	0	0
8	8.5	2015-05-01	44	male	Sarpang	Sarpang	Sarpang	govt/private employee	4	1	1	0	0	0	0	1	yes	2	yes	no	1	yes	yes	yes	no	no	yes	no	no	no	0		0	0	0	0	0	0	0	0	0	0	0	0	0	0	0	0	256
8	8.51	2015-05-01	51	female	Singhi	Singhi	Sarpang	govt/private employee	4	1	1	1	0	0	1	1	yes	2	yes	no	1	yes	no	yes	no	no	yes	no	no	no	0		0	0	0	0	0	0	0	0	0	0	0	0	0	0	0	0	0
8	8.52	2015-05-01	17	female	Hilley	Hilley	Sarpang	students	4	1	10	10	10	10	10	10	yes	2	yes	no	1	yes	yes	yes	no	no	yes	no	no	no	0		0	0	0	0	0	0	0	0	0	0	0	0	0	0	0	0	0
8	8.53	2015-05-01	23	male	Sarpang	Jigmeling	Sarpang	students	5	1	1	0	0	0	0	0	no	2	yes	no	2			yes	no	no	yes	yes	no	no	0		0	0	0	0	0	0	0	0	0	0	0	0	0	0	0	0	0
8	8.54	2015-05-01	50	female	Dekiling	Dekiling	Sarpang	govt/private employee	4	1	0	0	0	0	0	1	yes	2	yes	no	1	yes	no	yes	no	no	yes	yes	no	no	0		0	0	0	0	0	0	0	0	0	0	0	0	0	0	0	0	512
9	9.01	2014-10-01	38	male	Gelephu.Sarpang	Umling.Sarpang	Sarpang	govt/private employee	9	1	10	10	10	10	10	10	no	2		no	2			yes	no	no	yes	yes	yes	no	0		0	0	0	0	0	0	0	0	0	0	0	0	0	0	0	0	0
9	9.02	2014-10-01	25	male	Lodrai.Army	Ngatshang.Mongar	Sarpang	farmers/herders	15	1	10	10	10	10	10	10	yes	2		no	2			yes	no	no	no	yes	yes	no	0		0	256	0	256	0	256	0	256	0	256	0	0	0	256	0	256	0
9	9.03	2014-10-01	33	male	Gelephu.Sarpang	Surey.Gelephu	Sarpang	farmers/herders	4	2							yes	2		no	2			yes	no	no	no	yes	yes	no	0		256	256	256	256	256	256	256	256	256	256	0	0	0	0	0	0	0
9	9.04	2014-10-01	22	male	Umling.Gelephu	Deothang.Sarpang	Sarpang	govt/private employee	14	2							no	1	no	no	1			yes	yes	yes	no	yes	yes	no	0		0	0	0	0	0	0	0	0	0	0	0	0	0	0	0	0	0
9	9.05	2014-10-01	51	male	Gelephu	Panbang.Zhemgang	Sarpang	farmers/herders	15	2							yes	2	yes	no	1			yes	no	no	no	yes	yes	no	0		512	256	512	256	256	256	512	256	256	256	0	0	0	0	0	0	0
9	9.06	2014-10-01	34	male	Gelephu	Tsakaling.Mongar	Sarpang	govt/private employee	4	1	10	10	10	10	10	10	yes	2	no	no	1			yes	no	no	yes	yes	yes	no	0		0	0	0	0	0	0	0	0	0	0	0	0	0	0	0	0	512
9	9.07	2014-10-01	32	male	Lodrai.Army	Goshing.Zhemgang	Sarpang	farmers/herders	6	1	10	10	10	10	10	10	yes	2	no	no	2			yes	no	no	no	yes	yes	no	0		0	0	0	0	0	0	0	0	0	0	0	0	0	0	0	0	0
9	9.08	2014-10-01	46	male	Gelephu	Bardo.Zhemgang	Sarpang	farmers/herders	4	2							no	2	yes	no	1			yes	no	no	no	yes	yes	no	0		0	0	0	0	0	0	0	0	0	0	0	0	0	0	0	0	0
9	9.09	2014-10-01	58	male	Gelephu	Gelephu.Sarpang	Sarpang	govt/private employee	4	2							no	2	yes	no	1			yes	no	no	yes	yes	yes	no	0		0	0	0	0	0	0	0	0	0	0	0	0	0	0	0	0	0
9	9.1	2014-10-01	18	female	Surey.sarpang	Surey.Gelephu	Sarpang	students	4	1	10	10	10	10	10	10	no	2	no	no	1			yes	no	no	yes	yes	yes	no	0		0	256	0	256	0	256	0	256	0	256	0	0	0	0	0	0	0
9	9.11	2014-10-01	31	male	Lodrai.Army	Lhanerni.Pemagatshel	Sarpang	farmers/herders	6	2							yes	2	yes	no	2			yes	no	no	yes	yes	yes	no	0		0	0	0	0	0	0	0	0	0	0	0	0	0	0	0	0	0
9	9.12	2014-10-01	45	male	Puranibasti.Gelephu	Puranibasti.Gelephu	Sarpang	govt/private employee	14	1	10	10	10	10	10	10	yes	2	no	no	1			yes	no	no	yes	no	no	no	0		0	0	0	0	0	0	0	0	0	0	0	0	0	0	0	0	128
9	9.13	2014-10-01	6	male	Gelephu	Adaruchu.Wangdue	Sarpang	students	15	1	10	10	10	10	10	10	no	1	no	no	1			yes	yes	yes	yes	yes	yes	no	1	leg pain	0	0	0	0	0	0	0	0	0	0	0	0	0	0	0	0	256
9	9.14	2014-10-01	16	female	Gelephu	Decheling.Pemagatshel	Sarpang	students	14	2							no	2	no	no	2			yes	no	no	yes	yes	no	no	1	Stomachache	0	1024	0	512	0	1024	0	1024	0	1024	0	0	0	0	0	0	0
9	9.15	2014-10-01	27	female	Surey.sarpang	Trongsa	Sarpang	housewife	9	2							yes	2	no	no	1	yes	no	yes	no	no	yes	yes	yes	no	1	Anorexia	0	0	0	0	0	0	0	0	0	0	0	0	0	0	0	0	0
9	9.16	2014-10-01	25	female	Zomlingthang	Kengkhar.Tashigang	Sarpang	farmers/herders	4	1	10	10	10	10	10	10	no	2	no	no	1			yes	no	no	yes	no	no	no	1	backache	0	0	0	0	0	0	0	0	0	0	0	0	0	0	0	0	0
9	9.17	2014-10-01	16	male	Sarpang town	Sarpang	Sarpang	students	5	2							no	1	yes	yes	2			yes	no	no	no	yes	yes	no	0		0	0	0	0	0	0	0	0	0	0	0	0	0	0	0	0	0
9	9.18	2014-10-01	31	male	Samdrupjongkhar	Tsirang	Sarpang	farmers/herders	4	2							no	2	no	no	1			yes	yes	no	no	yes	yes	no	1	backache	256	512	256	512	256	512	256	512	256	512	0	0	0	0	0	0	0
9	9.19	2014-10-01	23	female	Gelephu	Sarpang	Sarpang	govt/private employee	14	1	10	10	10	10	10	10	no	2	yes	yes	1			yes	yes	no	no	yes	no	no	1	Anorexia	0	1024	0	1024	0	1024	0	1024	0	1024	0	0	0	0	0	0	0
9	9.2	2014-10-01	51	female	Suray.Sarpang	Burichu.Tsirang	Sarpang	farmers/herders	16	2							yes	2	no	no	1	yes	yes	yes	no	no	yes	yes	yes	no	1	Anorexia	0	0	0	0	0	0	0	0	0	0	0	0	0	0	0	0	2048
9	9.21	2014-10-01	42	male	Bhur.Gelephu	Gelephu.Sarpang	Sarpang	govt/private employee	5	1	10	10	10	10	10	10	yes	2	no	no	2			yes	no	no	yes	yes	no	no	0		0	0	0	0	0	0	0	0	0	0	0	0	0	0	0	0	256
9	9.22	2014-10-01	53	male	Chokhorling.Sarpang	Chokhorling.Sarpang	Sarpang	farmers/herders	17	2							no	2	yes	no	1			yes	no	no	no	no	no	no	1	Anorexia	0	0	0	0	0	0	0	0	0	0	0	0	0	0	0	0	8192
9	9.23	2014-10-01	36	male	Gelephu	Gelephu.Sarpang	Sarpang	farmers/herders	7	2							no	2	no	no	1			yes	no	no	no	yes	yes	no	1	ear pain	0	512	0	256	0	256	0	512	0	512	0	0	0	0	0	0	0
9	9.24	2014-10-01	1	male	Sarpangtar	Chukha	Sarpang	Preschool	10	2							yes	2	no	no	1	no	yes	yes	no	no	no	yes	no	no	0		0	0	0	0	0	0	0	0	0	0	0	0	0	0	0	0	0
9	9.25	2014-10-01	39	female	Lharing.Sarpang	Lharing.Sarpang	Sarpang	farmers/herders	15	1	10	10	10	10	10	10	yes	2	no	no	1	yes	no	yes	no	yes	yes	yes	yes	no	1	Abd. Pain	0	0	0	0	0	0	0	0	0	0	0	0	0	0	0	0	2048
9	9.26	2014-11-01	21	female	Gong.Sarpang	Shemjong.Tsirang	Sarpang	farmers/herders	8	1	10	10	10	10	10	10	no	2	no	no	1	yes	yes	yes	no	no	yes	no	no	no	1	Anorexia	0	0	0	0	0	0	0	0	0	0	0	0	0	0	0	0	0
9	9.27	2014-11-01	32	male	Gelephu	Gelephu.Sarpang	Sarpang	farmers/herders	6	1	10	10	10	10	10	10	yes	2		no	1			yes	yes	yes	no	yes	yes	no	1	Anorexia	0	0	0	0	0	0	0	0	0	0	0	0	0	0	0	0	0
9	9.28	2014-11-01	4	female	Gelephu town	Surey.Gelephu	Sarpang	students	5	2							no	2		no	1			yes	yes	no	no	yes	no	no	1	Anorexia	0	0	0	0	0	0	0	0	0	0	0	0	0	0	0	0	0
9	9.29	2014-11-01	31	female	Puranibasti.Gelephu	Gelephu.Sarpang	Sarpang	farmers/herders	16	2							no	2			1			yes	yes	no	no	yes	yes	no	0		0	0	0	0	0	0	0	0	0	0	0	0	0	0	0	0	8192
9	9.3	2014-11-01	30	male	Panbang	Sarpang	Sarpang	farmers/herders	4	2							yes	2			1			yes	no	no	no	yes	no	no	0		0	0	0	0	0	0	0	0	0	0	0	0	0	0	0	0	0
9	9.31	2014-11-01	70	female	Jampeling.Gelephu	Jampeling.Gelephu	Sarpang	govt/private employee	12	1	10	10	10	10	10	10	yes	2		no	1	yes	yes	yes	no	no	yes	yes	no	no	0		0	256	0	256	0	256	0	256	0	256	0	0	0	0	0	0	0
9	9.32	2014-11-01	70	female	Bhur.Gelephu	Bhur.Gelephu	Sarpang	govt/private employee	7	1	10	10	10	10	10	10	yes	2	yes		1	yes	no	yes	yes	no	yes	yes	yes	no	0		0	0	0	0	0	0	0	0	0	0	0	0	0	0	0	0	0
9	9.33	2014-11-01	37	female	Gelephu	Gelephu.Sarpang	Sarpang	govt/private employee	5	1	10	10	10	10	10	10	no	2		no	2			yes	no	no	yes	no	no	no	0		0	0	0	0	0	0	0	0	0	0	0	0	0	0	0	0	0
9	9.34	2014-11-01	42	female	Pelrithang.Gelephu	Gelephu.Sarpang	Sarpang	housewife	5	2							no	2	no	no	1	yes	no	yes	no	no	yes	yes	no	no	0		0	0	0	0	0	0	0	0	0	0	0	0	0	0	0	0	0
9	9.35	2014-11-01	25	female	Gelephu	Gelephu.Sarpang	Sarpang	farmers/herders	4	2							no	2	no	no	1	yes	no	yes	no	no	no	no	no	no	0		0	0	0	0	0	0	0	0	0	0	0	0	0	0	0	0	0
9	9.36	2014-11-01	25	male	Samkhar.Gelephu	Zhemgang	Sarpang	students	4	2							yes	2		no	2			yes	yes	no	no	yes	no	no	0		0	0	0	0	0	0	0	0	0	0	0	0	0	0	0	0	0
9	9.37	2014-11-01	2	male	Gelephu	Tsirang	Sarpang	Preschool	4	1	10	10	10	10	10	10	yes	2	yes	no	1	yes	yes	yes	yes	no	yes	yes	no	no	0		0	0	0	0	0	0	0	0	0	0	0	0	0	0	0	0	0
9	9.38	2014-12-01	25	female	Pelrithang.Gelephu	TashiB.Zhemgang	Sarpang	govt/private employee	7	1	10	10	10	10	10	10	yes	2	no	no	2			yes	no	no	no	yes	no	no	0		0	0	0	0	0	0	0	0	0	0	0	0	0	0	0	0	256
9	9.39	2014-12-01	74	female	Gelephu	Pantang.Zhemgang	Sarpang	govt/private employee	11	1	10	10	10	10	10	10	yes	2		no	1	yes	yes	yes	no	no	yes	yes	yes	no	0		256	256	512	256	256	256	256	256	256	256	0	0	0	0	0	0	256
9	9.4	2014-12-01	25	female	Chuzergang.Gelephu	Chuzergang.Glephu	Sarpang	govt/private employee	15	1	10	10	10	10	10	10	yes	2	no	no	1	yes	no	yes	no	no	yes	no	no	no	1	Anorexia	1024	1024	1024	1024	1024	1024	1024	1024	1024	1024	0	0	0	0	0	0	0
9	9.41	2014-12-01	46	female	Gelephu	Gelephu.Sarpang	Sarpang	farmers/herders	7	2							no	2		no	2			yes	no	no	yes	yes	no	no	0		256	512	256	512	256	512	256	512	256	512	0	0	0	0	0	0	0
9	9.42	2014-12-01	70	female	Gelephu	Gelephu.Sarpang	Sarpang	govt/private employee	7	1	10	10	10	10	10	10	no	2	no	no	1	yes	no	yes	no	no	yes	yes	no	no	0		0	256	0	256	0	256	0	256	0	256	0	0	0	0	0	0	256
9	9.43	2014-12-01	25	female	Gelephu town	Gelephu town	Sarpang	farmers/herders	4	2							no	2	no	no	2			yes	no	no	no	yes	no	no	0		0	512	0	512	0	512	0	512	0	512	0	0	0	0	0	0	0
9	9.44	2015-01-01	36	female	Gelephu Town	Bhur.Gelephu	Sarpang	govt/private employee	5	1	10	10	10	10	10	10	no	2		no	1	yes	no	yes	no	no	yes	yes	no	no	0		0	256	0	256	0	256	0	256	0	256	0	0	0	256	0	256	0
9	9.45	2015-01-01	63	female	Surey.sarpang	Surey.Gelephu	Sarpang	govt/private employee	6	1	10	10	10	10	10	10	yes	2	no	no	2			yes	no	no	yes	yes	yes	yes	1	Anorexia	0	0	0	0	0	0	0	0	0	0	0	0	0	0	0	0	0
9	9.46	2015-01-01	4	female	Pemathang.Gelephu	Gelephu town.Sarpang	Sarpang	Preschool	7	2							no	2			2			yes	no	no	yes	yes	yes	no	0		0	512	0	512	0	512	0	512	0	512	0	0	0	0	0	0	0
9	9.47	2015-01-01	27	female	Gelephu	Gelephu	Sarpang	housewife	5	1	10	10	10	10	10	10	no	2		no	1			yes	no	no	yes	yes	yes	no	0		0	512	0	256	0	256	0	512	0	512	0	0	0	0	0	0	0
9	9.48	2015-01-01	28	female	Pelrithang.Gelephu	Gelephu.Sarpang	Sarpang	farmers/herders	10	2							no	2	no	no	2			yes	no	no	yes	yes	no	no	0		0	0	0	0	0	0	0	0	0	0	0	0	0	0	0	0	0
9	9.49	2015-02-01	32	female	Puranibasti.Gelephu	Gelephu.Sarpang	Sarpang	housewife	4	2							no	2		no	2			yes	no	no	yes	yes	no	no	1	Anorexia	0	0	0	0	0	0	0	0	0	0	0	0	0	0	0	0	0
9	9.5	2015-02-01	16	male	Lakitar.Gelephu	Gong.Sarpang	Sarpang	students	4	2							no	2	yes	no	2			yes	no	no	yes	yes	yes	no	1	diarrhoea	0	0	0	0	0	0	0	0	0	0	0	0	0	0	0	0	512
9	9.51	2015-02-01	63	female	Surey.sarpang	Surey.Gelephu	Sarpang	govt/private employee	9	1	10	10	10	10	10	10	no	2	no	no	2			yes	yes	no	yes	yes	no	no	0		0	0	0	0	0	0	0	0	0	0	0	0	0	0	0	0	0
9	9.52	2015-02-01	48	female	Sarpang town	Lhuentse	Sarpang	housewife	14	1	10	10	10	10	10	10	no	2	yes	no	1	yes	yes	yes	yes	no	no	yes	no	no	0		128	256	128	256	128	256	128	256	128	256	0	0	0	0	0	0	0
9	9.53	2015-02-01	10	male	Surey.sarpang	Surey.Gelephu	Sarpang	students	6	1	10	10	10	10	10	10	yes	2	no	no	1	yes	no	yes	no	no	yes	no	no	no	0		0	256	0	256	0	256	0	256	0	256	0	0	0	0	0	0	0
9	9.54	2015-03-01	21	male	Dekiling.Gelephu	Jigmeling.Sarpang	Sarpang	students	14	2							yes	2	yes	no	2			yes	yes	no	yes	yes	no	no	0		0	512	0	512	0	512	0	512	0	512	0	0	0	0	0	0	0
9	9.55	2015-03-01	45	male	Pheuntsholing	Ozorong, Trashigang	Sarpang	farmers/herders	5	2							no	2	no	no	2			yes	yes	no	no	no	no	no	0		0	0	0	0	0	0	0	0	0	0	0	0	0	0	0	0	0
9	9.56	2015-03-01	37	male	Gelephu	Gelephu	Sarpang	govt/private employee	13	2							no	2	no	no	2			yes	no	no	yes	yes	no	no	0		256	128	256	128	256	128	256	128	256	128	0	0	0	0	0	0	0
9	9.57	2015-03-01	19	male	Gelephu	Gelephu	Sarpang	students	7	2							no	2		no	2			yes	no	no	yes	yes	no	no	0		0	0	0	0	0	0	0	0	0	0	0	0	0	0	0	0	0
9	9.58	2015-03-01	34	female	Samtse	Chuzergang.Glephu	Sarpang	govt/private employee	9	1	10	10	10	10	10	10	yes	2		yes	1	yes	yes	yes	yes	no	yes	yes	yes	no	0		0	256	0	256	0	256	0	256	0	256	0	0	0	0	0	0	0
9	9.59	2015-03-01	36	female	Pelrithang.Gelephu	Pelrithang.Gelephu	Sarpang	govt/private employee	5	2							no	2		no	2			yes	yes	no	yes	yes	no	no	0		0	0	0	0	0	0	0	0	0	0	0	0	0	0	0	0	0
9	9.6	2015-04-01	31	female	Pelrithang.Gelephu	Pelrithang.Gelephu	Sarpang	housewife	14	1	10	10	10	10	10	10	yes	1		no	1	yes	no	yes	yes	no	yes	yes	yes	no	1	Anorexia	256	256	256	256	256	256	256	256	256	256	0	0	0	0	0	0	0
9	9.61	2015-04-01	7	male	Pelrithang.Gelephu	Pelrithang.Gelephu	Sarpang	students	7	1	10	10	10	10	10	10	yes	1		no	1	yes	yes	yes	no	no	yes	yes	no	no	1	Anorexia	256	256	256	256	256	256	256	256	256	256	0	0	0	0	0	0	0
9	9.62	2015-04-01	66	male	Lakitar.Gelephu	Lakitar.Gelephu	Sarpang	govt/private employee	12	1	10	10	10	10	10	10	yes	2	no	no	1	yes	no	yes	yes	no	yes	yes	yes	no	1	Anorexia	0	0	0	0	0	0	0	0	0	0	0	0	0	0	0	0	0
9	9.63	2015-04-01	73	male	Gelephu	Gelephu	Sarpang	govt/private employee	5	2							no	2	no	no	2			yes	no	no	yes	yes	no	no	0		0	0	0	0	0	0	0	0	0	0	0	0	0	0	0	0	0
9	9.64	2015-04-01	28	female	Sarpang town	Gelephu	Sarpang	farmers/herders	6	2							no	2	no	no	2			yes	yes	no	yes	yes	no	no	0		0	256	0	256	0	256	0	256	0	256	0	0	0	0	0	0	0
9	9.65	2015-04-01	7	male	Gelephu	Gelephu	Sarpang	students	7	2							no	2	no	no	1	yes	no	yes	no	no	yes	yes	no	no	1	Anorexia	0	0	0	0	0	0	0	0	0	0	0	0	0	0	0	0	0
9	9.66	2015-04-01	1	male	Nganglam	Nganglam.Pemagatshel	Sarpang	Preschool	10	1	10	10	10	10	10	10	no	2		no	1	yes	no	yes	yes	no	yes	yes	no	no	0		0	0	0	0	0	0	0	0	0	0	0	0	0	0	0	0	0
9	9.67	2015-05-01	30	male	Lodrai.Army	Dagana	Sarpang	farmers/herders	5	2							no	2	no	no	2			yes	no	no	yes	yes	yes	no	0		0	0	0	0	0	0	0	0	0	0	0	0	0	0	0	0	0
9	9.68	2015-05-01	42	male	Gelephu	Trasgiyangtse	Sarpang	farmers/herders	4	2							no	3			2			yes	no	no	yes	yes	yes	no	1	Anorexia	0	0	0	0	0	0	0	0	0	0	0	0	0	0	0	0	0
9	9.69	2015-05-01	54	male	Sershong.Gelephu	Sershong.Gelephu	Sarpang	farmers/herders	4	1	10	10	10	10	10	10	yes	2	no	no	2			yes	no	no	yes	yes	yes	no	0		0	0	0	0	0	0	0	0	0	0	0	0	0	0	0	0	512
9	9.7	2015-05-01	2	male	Jigmecholing.Sarpang	Jigmeling.Sarpang	Sarpang	Preschool	14	1	10	10	10	10	10	10	no	2	no	no	1	no	yes	yes	no	no	no	no	no	no	0		0	0	0	0	0	0	0	0	0	0	0	0	0	0	0	0	0
9	9.71	2015-05-01	45	male	Jigmecholing.Sarpang	Bangtar.Sjongkhar	Sarpang	farmers/herders	4	1	10	10	10	10	10	10	yes	2	yes	no	2			yes	no	no	yes	yes	yes	no	1	Anorexia	256	256	256	256	256	256	256	256	256	256	0	0	0	0	0	0	0
9	9.72	2015-05-01	60	female	Pelrithang.Gelephu	Zhemgang	Sarpang	housewife	15	2							no	2	no	no	1	no	yes	yes	no	no	yes	yes	yes	no	0		0	0	0	0	0	0	0	0	0	0	0	0	0	0	0	0	0
9	9.73	2015-05-01	8	female	Norbuling.Gelephu	Daifam.Sjongkhar	Sarpang	students	5	1	10	10	10	10	10	10	yes	2	no	no	2			yes	yes	no	no	no	no	no	0		0	512	0	256	0	256	0	256	0	256	0	0	0	0	0	0	0
9	9.74	2015-05-01	1	male	Nganglam	Nganglam.Pemagatshel	Sarpang	Preschool	10	2							no	2		no	2			yes	yes	no	yes	yes	no	no	1	Anorexia	0	0	0	0	0	0	0	0	0	0	0	0	0	0	0	0	0
9	9.75	2015-05-01	61	male	Zhemgang	Zhemgang	Sarpang	govt/private employee	6	1	1	0	0	0	0	0	yes	2	no		1	no	yes	yes	no	no	no	yes	yes	no	0		0	256	0	256	0	256	0	256	0	256	0	0	0	0	0	0	256
9	9.76	2015-05-01	18	male	Bhur.Gelephu	Gong.Sarpang	Sarpang	students	4	1	1	0	0	0	0	0	yes	2	no	no	1			yes	yes	no	yes	yes	no	no	1	Anorexia	0	0	0	0	0	0	0	0	0	0	0	0	0	0	0	0	0
9	9.77	2015-06-01	37	female	Gelephu	Gelephu	Sarpang	unemployed	4	2							no	2	no	no	2			yes	yes	no	no	yes	no	no	0		0	0	0	0	0	0	0	0	0	0	0	0	0	0	0	0	0
9	9.78	2015-06-01	18	male	Gelephu	Pelrithang.Gelephu	Sarpang	students	4	2							no	2	no	no	2			yes	yes	no	yes	yes	yes	no	0		0	0	0	0	0	0	0	0	0	0	0	0	0	0	0	0	0
9	9.79	2015-06-01	32	female	Gelephu	Gelephu	Sarpang	farmers/herders	4	2							no	2	no	no	2			yes	no	no	yes	yes	no	no	1	Anorexia	0	0	0	0	0	0	0	0	0	0	0	0	0	0	0	0	0
9	9.8	2015-06-01	37	female	Pelrithang.Gelephu	Pelrithang.Gelephu	Sarpang	govt/private employee	5	1	1	0	0	0	0	0	no	2	no	no	1	yes	no	yes	yes	no	yes	yes	yes	no	0		0	0	0	0	0	0	0	0	0	0	0	0	0	0	0	0	0
9	9.81	2015-06-01	12	female	Gelephu	Gelephu	Sarpang	students	4	2							no	2	no	no	1	yes	no	yes	yes	no	yes	yes	no	no	0		0	256	0	256	0	256	0	256	0	256	0	0	0	0	0	0	0
9	9.82	2015-06-01	42	male	Pelrithang.Gelephu	Pelrithang.Gelephu	Sarpang	govt/private employee	13	1	1	0	0	0	0	0	yes	2			1	yes	no	yes	no	no	yes	yes	no	no	0		0	0	0	0	0	0	0	0	0	0	0	0	0	0	0	0	0
9	9.83	2015-06-01	19	female	Gelephu	Gelephu	Sarpang	students	4	2							no	2	no	no	2			yes	no	no	yes	yes	no	no	0		0	0	0	0	0	0	0	0	0	0	0	0	0	0	0	0	0
9	9.84	2015-06-01	37	female	Gelephu	Gelephu	Sarpang	govt/private employee	5	1	1	0	0	0	0	0	yes	2	no	no	1	no	yes	yes	no	no	yes	yes	no	no	0		0	0	0	0	0	0	0	0	0	0	0	0	0	0	0	0	0
9	9.85	2015-06-01	39	male	Gelephu	Zhemgang	Sarpang	farmers/herders	4	2							no	2	no	no	2			yes	no	no	yes	yes	no	no	0		0	256	0	256	0	256	0	256	0	256	0	0	0	0	0	0	0
9	9.86	2015-06-01	33	male	Lukeytar.Gelephu	Bumthang	Sarpang	farmers/herders	5	2							yes	2	no	no	1	yes	no	yes	no	no	yes	yes	no	no	0		0	0	0	0	0	0	0	0	0	0	0	0	0	0	0	0	0
9	9.87	2015-06-01	34	male	Gelephu	Gelephu	Sarpang	farmers/herders	15	2							yes	1	no	yes	2			yes	no	no	yes	yes	yes	no	0		0	0	0	0	0	0	0	0	0	0	0	0	0	0	0	0	0
9	9.88	2015-06-01	32	male	Gelephu	Gelephu	Sarpang	govt/private employee	4	2							no	2	no	no	2			yes	yes	no	yes	no	no	no	1	Anorexia	0	0	0	0	0	0	0	0	0	0	0	0	0	0	0	0	0
9	9.89	2015-06-01	32	male	Gelephu	Gelephu	Sarpang	farmers/herders	4	2							yes	1	no	no	2			yes	yes	no	yes	yes	no	no	0		0	0	0	0	0	0	0	0	0	0	0	0	0	0	0	0	0
9	9.9	2015-06-01	84	female	Gelephu	Gelephu	Sarpang	unemployed	4	2							no	2	no	no	2			yes	no	no	yes	yes	no	no	0		0	0	0	0	0	0	0	0	0	0	0	0	0	0	0	0	0
9	9.91	2015-06-01	21	female	Gelephu	Gelephu	Sarpang	students	4	2							no	2	no	no	1	yes	no	yes	no	no	yes	yes	no	no	1	Anorexia	0	0	0	0	0	0	0	0	0	0	0	0	0	0	0	0	0
9	9.92	2015-06-01	37	male	Gelephu	Gelephu	Sarpang	farmers/herders	4	2							yes	2	no	no	1	yes	no	yes	no	no	yes	yes	no	no	0		0	0	0	0	0	0	0	0	0	0	0	0	0	0	0	0	0
10	10.01	2014-10-01	40	female	Yebilaptsa	Barthi.Zhemgang	Zhemgang	housewife	4	2							yes	2	no	no	2			yes	no	no	no	yes	no	no	0		0	0	0	0	0	0	0	0	0	0	0	0	0	0	0	0	0
10	10.02	2014-10-01	43	female	Thanglajong	Thanglajong.Zhemgang	Zhemgang	housewife	15	2							yes	2	no	yes	1	yes	yes	yes	no	no	yes	yes	no	no	0		0	0	0	0	0	0	0	0	0	0	0	0	0	0	0	0	2048
10	10.03	2014-10-01	69	male	Thanglajong	Thanglajong.Zhemgang	Zhemgang	govt/private employee	15	2							yes	2	no	no	2			yes	no	no	yes	yes	no	no	0		0	0	0	0	0	0	0	0	0	0	0	0	0	0	0	0	1024
10	10.04	2014-10-01	13	male	Yebilaptsa	Thanglajong.Zhemgang	Zhemgang	students	5	2							yes	2	no	yes	2			yes	no	no	yes	no	no	no	0		128	512	0	512	128	512	128	512	128	512	0	0	0	0	0	0	0
10	10.05	2014-10-01	19	male	Yebilaptsa	Jigmeling.Sarpang	Zhemgang	students	4	2							no	2	no	yes	2			yes	no	no	yes	yes	no	no	0		0	0	0	0	0	0	0	0	0	0	0	0	0	0	0	0	1024
10	10.06	2014-10-01	45	male	Gomphu	Gomphu.Zhemgang	Zhemgang	govt/private employee	4	1	10	10	10	10	10	10	yes	2	yes	no	1	no	yes	yes	no	no	yes	yes	no	no	0		256	512	256	512	256	512	256	1024	256	1024	0	0	0	0	0	0	1024
10	10.07	2014-10-01	36	female	Thanglajong	Chukha.Chukha	Zhemgang	farmers/herders	14	2							yes	1	no	no	1	yes	yes	yes	no	yes	yes	yes	yes	no	0		0	0	0	0	0	0	0	0	0	0	0	0	0	0	0	0	4096
10	10.08	2014-10-01	15	male	Yebilaptsa	Tsaidang.Zhemgang	Zhemgang	students	4	2							yes	2	no	no	2			yes	no	no	yes	yes	no	no	0		0	0	0	0	0	0	0	0	0	0	0	0	0	0	0	0	0
10	10.09	2014-10-01	28	female	Zuphey	Zurphey.Zhemgang	Zhemgang	govt/private employee	4	1	10	10	10	10	10	10	yes	2	yes	no	1	yes	no	yes	yes	no	yes	yes	no	no	0		0	0	0	0	0	0	0	0	0	0	0	0	0	0	0	0	0
10	10.1	2014-10-01	57	female	Tingtibi	Tama.Zhemgang	Zhemgang	govt/private employee	4	1	10	10	10	10	10	10	yes	2	yes	yes	2			yes	no	no	yes	no	no	no	0		0	0	0	0	0	0	0	0	0	0	0	0	0	0	0	0	0
10	10.11	2014-10-01	16	male	Yebilaptsa	Tingtibi.Zhemgang	Zhemgang	students	4	2							yes	2	no	yes	2			yes	yes	no	yes	yes	no	no	0		0	0	0	0	0	0	0	0	0	0	0	0	0	0	0	0	0
10	10.12	2014-10-01	5	female	Thanglajong	Chukha.Chukha	Zhemgang	students	4	1	10	10	10	10	10	10	yes	1	yes	no	1	yes	yes	yes	no	no	yes	yes	no	no	0		0	0	0	0	0	0	0	0	0	0	0	0	0	0	0	0	0
10	10.13	2014-10-01	27	male	Yebilaptsa	Goshing.Zhemgang	Zhemgang	unemployed	14	2							yes	2	no	no	2			yes	no	no	yes	no	no	no	0		256	2048	256	1024	256	1024	256	1024	256	1024	0	0	0	0	0	0	0
10	10.14	2014-10-01	17	male	Yebilaptsa	Zhobling.Zhemgang	Zhemgang	students	4	2							yes	2	no	yes	2			yes	no	no	yes	yes	no	no	0		0	0	0	0	0	0	0	0	0	0	0	0	0	0	0	0	0
10	10.15	2014-10-01	17	male	Tingtibi	Tama.Zhemgang	Zhemgang	farmers/herders	4	2							yes	2	yes	no	1	yes	no	yes	no	no	yes	yes	yes	no	0		0	0	0	0	0	0	0	0	0	0	0	0	0	0	0	0	0
10	10.16	2014-10-01	38	male	Tama	Buli.Zhemgang	Zhemgang	govt/private employee	4	1	10	10	10	10	10	10	yes	1	yes	yes	1	yes	yes	yes	yes	no	yes	yes	no	no	0		0	0	0	0	0	0	0	0	0	0	0	0	0	0	0	0	0
10	10.17	2014-10-01	17	female	Yebilaptsa	Tashigang.Tashigang	Zhemgang	students	4	2							yes	2	no	no	1	yes	no	yes	no	no	yes	no	no	no	0		0	512	0	512	0	512	0	512	0	512	0	512	0	0	0	0	1024
10	10.18	2014-10-01	19	male	Yebilaptsa	Bharti.Zhemgang	Zhemgang	students	4	1	10	10	10	10	10	10	yes	2	no	yes	1	yes	no	yes	no	no	yes	no	no	no	0		0	512	0	256	0	256	0	512	0	512	0	0	512	0	256	0	0
10	10.19	2014-11-01	44	female	Yebilaptsa	Goshing.Zhemgang	Zhemgang	housewife	14	1	10	10	10	10	10	10	yes	2	yes	no	1	yes	no	yes	no	yes	yes	yes	yes	no	0		0	0	0	0	0	0	0	0	0	0	0	0	0	0	0	0	1024
10	10.2	2014-11-01	14	male	Gomphu	Budishi.Zhemgang	Zhemgang	students	4	2							yes	2	no	yes	2			yes	no	no	yes	yes	yes	no	0		0	0	0	0	0	0	0	0	0	0	0	0	0	0	0	0	0
10	10.21	2014-11-01	10	male	Tama	Trongsa	Zhemgang	students	15	2							yes	2	no	no	2			yes	no	no	yes	no	no	no	0		0	0	0	0	0	0	0	0	0	0	0	0	0	0	0	0	2048
10	10.22	2014-11-01	50	female	Nimshong	Nimshong.Zhemgang	Zhemgang	govt/private employee	8	2							yes	2	yes	yes	1	yes	yes	yes	no	no	yes	yes	yes	no	0		0	0	0	0	0	0	0	0	0	0	0	0	0	0	0	0	512
10	10.23	2014-11-01	43	female	Nimshong	Nimshong.Zhemgang	Zhemgang	govt/private employee	4	2							yes	1	no	yes	1	yes	no	yes	no	no	yes	yes	yes	no	0		0	0	0	0	0	0	0	0	0	0	0	0	0	0	0	0	0
10	10.24	2014-11-01	16	male	Radhi.Zhemgang	Radhi.Zhemgang	Zhemgang	students	4	1	10	10	10	10	10	10	no	2	no	yes	2			yes	no	no	yes	no	no	no	0		0	0	0	0	0	0	0	0	0	0	0	0	0	0	0	0	0
10	10.25	2014-12-01	36	male	Panbang	Zhemgang	Zhemgang	farmers/herders	6	2							yes	2	no	no	1	no	yes	yes	yes	no	no	no	yes	no	0		0	256	0	256	0	256	0	512	0	256	0	0	0	0	0	0	1024
10	10.26	2014-12-01	46	female	Zurphey	Zurphey.Zhemgang	Zhemgang	govt/private employee	5	1	1	0	0	0	0	0	yes	2	no	yes	1	no	yes	yes	yes	no	no	no	yes	no	0		0	0	0	0	0	0	0	0	0	0	0	0	0	0	0	0	0
10	10.27	2014-12-01	21	female	Tingtibi	Tingtibi.Zhemgang	Zhemgang	students	4	1	1	0	0	0	0	0	yes	2	no	no	2			yes	yes	no	no	no	no	no	0		0	0	0	0	0	0	0	0	0	0	0	0	0	0	0	0	0
10	10.28	2015-01-01	52	male	Panbang	Panbang	Zhemgang	govt/private employee	4	1	1	0	0	0	0	0	yes	2	no	no	1	yes	no	yes	yes	no	no	no	yes	no	0		0	0	0	0	0	0	0	0	0	0	0	0	0	0	0	0	0
10	10.29	2015-01-01	5	female	Tingtibi	Tingtibi.Zhemgang	Zhemgang	students	4	2							no	2	no	no	1	yes	no	yes	yes	no	no	no	no	no	0		0	0	0	0	0	0	0	0	0	0	0	0	0	0	0	0	0
10	10.3	2015-02-01	26	male	Tingtibi	Trongsa	Zhemgang	farmers/herders	4	1	10	10	10	10	10	10	yes	2	no	no	2			yes	yes	no	no	no	yes	no	0		0	0	0	0	0	0	0	0	0	0	0	0	0	0	0	0	0
10	10.31	2015-02-01	65	female	Gomphu	Gomphu.Zhemgang	Zhemgang	govt/private employee	5	1	1	0	0	1	0	0	yes	2		yes	1	no	yes	yes	yes	no	yes	yes	no	no	0		0	0	0	0	0	0	0	0	0	0	0	0	0	0	0	0	0
10	10.32	2015-03-01	15	male	Yebilaptsa	Panbang	Zhemgang	students	4	1	10	10	10	10	10	10	yes	2	no	no	1	no	yes	yes	yes	no	no	no	no	no	0		0	1024	0	512	0	512	0	1024	0	0	0	0	0	1024	0	0	0
10	10.33	2015-03-01	70	male	Tingtibi	Panbang	Zhemgang	govt/private employee	5	1	0	0	0	1	0	0	yes	2	no	no	1	no	yes	yes	yes	no	no	yes	yes	no	0		0	512	0	512	0	512	0	512	0	512	0	0	0	0	0	0	0
10	10.34	2015-03-01	27	female	Yebilaptsa	Paro	Zhemgang	farmers/herders	5	2							yes	2	no	no	1	yes	no	yes	yes	no	no	no	yes	no	0		0	0	0	0	0	0	0	0	0	0	0	0	0	0	0	0	0
10	10.35	2015-04-01	35	female	Tingtibi	Punakha	Zhemgang	farmers/herders	4	2							yes	2	no	no	2			yes	yes	no	no	no	no	no	0		0	0	0	0	0	0	0	0	0	0	0	0	0	0	0	0	256
10	10.36	2015-04-01	48	male	Yebilaptsa	Tsirang	Zhemgang	farmers/herders	15	2							yes	2	no	no	2			yes	yes	yes	no	no	no	no	0		0	256	0	256	0	512	0	256	0	256	0	0	0	256	0	0	4096
10	10.37	2015-04-01	2	female	Nangkhor	Nangkhor	Zhemgang	Preschool	4	1	10	10	10	10	10	10	yes	1	yes	yes	1	yes	yes	yes	no	no	yes	no	no	no	0		0	0	0	0	0	0	0	0	0	0	0	0	0	0	0	0	0
10	10.38	2015-05-01	5	male	Tingtibi	Tsirang	Zhemgang	students	4	1	10	10	10	10	10	10	yes	2	no	no	1	no	yes	yes	no	no	yes	no	no	no	0		0	0	0	0	0	0	0	0	0	0	0	0	0	0	0	0	0
10	10.39	2015-05-01	58	male	Gomphu	Zhemgang	Zhemgang	govt/private employee	4	1	1	0	0	0	0	0	yes	2	no	yes	1	yes	yes	yes	no	no	no	no	no	no	0		0	0	0	0	0	0	0	0	0	0	0	0	0	0	0	0	0
10	10.4	2015-05-01	1	male	Goling	Goling	Zhemgang	Preschool	4	1	1	0	0	0	0	0	yes	2		yes	1	yes	no	yes	no	no	yes	no	no	no	0		0	0	0	0	0	0	0	0	0	0	0	0	0	0	0	0	0
10	10.41	2015-05-01	17	female	Yebilaptsa	Gelephu	Zhemgang	students	4	2							yes	2	no	no	2			yes	yes	no	no	yes	yes	yes	0		0	512	0	1024	0	1024	0	1024	0	1024	0	0	0	0	0	0	0
10	10.42	2015-05-01	25	female	Zhemgang	Zhemgang	Zhemgang	housewife	4	1	10	10	10	10	10	10	no	1	yes	no	2			yes	no	no	yes	yes	no	yes	0		0	0	0	0	0	0	0	0	0	0	0	0	0	0	0	0	0
10	10.43	2015-06-01	3	female	Tingtibi	Sarpang	Zhemgang	Preschool	14	2							yes	1	no	yes	2			yes	no	no	yes	no	no	no	0		0	2048	0	1024	0	1024	0	1024	0	1024	0	1024	0	1024	0	0	0
10	10.44	2015-06-01	78	male	Gomphu	Gomphu.Zhemgang	Zhemgang	govt/private employee	14	1	10	10	10	10	10	10	yes	2	no	yes	1	yes	yes	yes	no	no	yes	yes	no	no	0		0	256	0	256	0	256	0	512	0	512	0	256	0	0	0	0	4096
10	10.45	2015-06-01	73	female	Goling	Goling	Zhemgang	govt/private employee	5	1	1	0	0	0	0	0	yes	2		yes	1	yes	yes	yes	no	no	yes	yes	yes	no	0		128	1024	128	1024	128	1024	128	1024	0	1024	0	0	0	0	0	0	2048
10	10.46	2015-06-01	3	male	Tingtibi	Tsirang	Zhemgang	Preschool	4	2							yes	2	no	no	2			yes	no	no	yes	no	no	no	0		0	0	0	0	0	0	0	0	0	0	0	0	0	0	0	0	0
10	10.47	2015-06-01	20	female	Dunmang	Zhemgang	Zhemgang	govt/private employee	7	1	10	10	10	10	10	10	yes	2	yes	yes	1	yes	no	yes	yes	no	no	no	no	no	0		0	0	0	0	0	0	0	0	0	0	0	0	0	0	0	0	0
10	10.48	2015-06-01	45	female	Phoshing	Chukha	Zhemgang	farmers/herders	14	1	10	10	10	10	10	10	yes	2	no	yes	2			yes	no	no	yes	yes	yes	yes	0		0	0	0	0	0	0	0	0	0	0	0	0	0	0	0	0	1024
10	10.49	2015-06-01	25	female	Yebilaptsa	Gelephu	Zhemgang	housewife	4	2							yes	2	no	no	2			yes	no	no	yes	yes	no	no	0		0	0	0	0	0	0	0	0	0	0	0	0	0	0	0	0	0
10	10.5	2015-06-01	5	male	Tingtibi	Zhemgang	Zhemgang	students	4	2							yes	2	no	no	1	no	yes	yes	no	no	yes	no	no	no	0		0	0	0	0	0	0	0	0	0	0	0	0	0	0	0	0	0
10	10.51	2015-06-01	40	male	Tama	Tama.Zhemgang	Zhemgang	govt/private employee	4	2							yes	1	yes	yes	1	yes	no	yes	no	no	yes	yes	yes	no	0		0	0	0	0	0	0	0	0	0	0	0	0	0	0	0	0	0
10	10.52	2015-06-01	1	female	Zurphey	Zhemgang	Zhemgang	Preschool	4	1	10	10	10	10	10	10	yes	1	no	yes	1	yes	no	yes	yes	no	no	no	no	no	0		0	0	0	0	0	0	0	0	0	0	0	0	0	0	0	0	0
10	10.53	2015-06-01	60	male	Tingtibi	Tingtibi.Zhemgang	Zhemgang	farmers/herders	4	2							yes	2	no	yes	1	no	yes	yes	no	no	yes	yes	no	no	0		0	0	0	0	0	0	0	0	0	0	0	0	0	0	0	0	0
10	10.54	2015-06-01	2	male	Goling	Goling	Zhemgang	Preschool	4	2							yes	2		yes	1			yes	yes	no	no	no	no	no	0		0	0	0	0	0	0	0	0	0	0	0	0	0	0	0	0	0
11	11.01	2014-10-01	43	male	Yakpogang	Mongar	Mongar	govt/private employee	14	1	1	0	0	0	0	0	yes	3	no	yes	1	yes	yes	yes	no	yes	yes	yes	no	no	0		0	0	0	0	0	0	0	0	0	0	0	0	0	0	0	0	1024
11	11.02	2014-10-01	57	female	Mongar	Tsirang	Mongar	housewife	4	2							no	3	no	no	1	yes	no	yes	no	no	no	yes	no	no	0		0	0	0	0	0	0	0	0	0	0	0	0	0	0	0	0	0
11	11.03	2014-10-01	29	female	Tsakaling	Trashiyangtse	Mongar	housewife	5	2							no	2	no	no	2			yes	no	no	no	no	no	no	0		0	0	0	0	0	0	0	0	0	0	0	0	0	0	0	0	512
11	11.04	2014-10-01	45	female	Mongar	Punakha	Mongar	housewife	4	2							no	3	no	no	2			yes	no	no	yes	no	no	no	0		0	0	0	0	0	0	0	0	0	0	0	0	0	0	0	0	0
11	11.05	2014-10-01	55	female	Mongar	Mongar	Mongar	housewife	5	2							no	2	no	no	2			yes	no	no	no	no	no	no	0		0	0	0	0	0	0	0	0	0	0	0	0	0	0	0	0	256
11	11.06	2014-10-01	53	female	Chaskhar	Chaskhar	Mongar	housewife	4	2							no	3	no	no	2			yes	no	no	yes	no	no	no	0		512	1024	256	256	256	256	256	512	256	1024	128	0	0	0	0	0	0
11	11.07	2014-10-01	16	female	Mongar	Mongar	Mongar	students	4	2							no	2	no	no	1	no	yes	yes	no	no	no	no	no	no	0		512	512	256	256	256	256	512	512	512	256	256	128	0	0	0	0	0
11	11.08	2014-11-01	30	male	Mongar	Trashigang	Mongar	farmers/herders	15	2							no	1	no	no	2			yes	no	no	yes	no	no	no	0		256	2048	256	2048	256	2048	512	2048	256	2048	256	256	1024	512	1024	512	512
11	11.09	2014-11-01	75	female	Mongar	Mongar	Mongar	govt/private employee	5	2							no	3	no	yes	1	yes	no	yes	no	no	yes	yes	no	no	0		0	0	0	0	0	0	0	0	0	0	0	0	0	0	0	0	0
11	11.1	2014-11-01	23	female	Mongar	Mongar	Mongar	housewife	15	2							no	2	no	no	2			yes	no	no	yes	no	no	no	0		0	0	0	0	0	0	0	0	0	0	0	0	0	0	0	0	1024
11	11.11	2014-11-01	23	female	Lingmethang	Samtse	Mongar	students	4	2							no	2	no	yes	1	no	yes	yes	no	no	yes	no	no	no	0		0	0	0	0	0	0	0	0	0	0	0	0	0	0	0	0	0
11	11.12	2014-11-01	30	female	Lingmethang	Dremetse	Mongar	housewife	16	2							yes	2	no	no	2			yes	no	no	yes	no	no	no	0		2048	1024	2048	512	2048	512	2048	1024	2048	1024	1024	512	0	0	0	0	0
11	11.13	2014-11-01	49	female	Mongar	Thridangbi	Mongar	govt/private employee	14	1	1	0	0	0	0	0	yes	2	no	yes	1	yes	no	yes	no	no	yes	no	no	no	0		512	512	256	512	256	512	512	512	256	512	256	256	4096	1024	1024	512	0
11	11.14	2014-11-01	53	male	Mongar	Lhuentse	Mongar	govt/private employee	4	1	1	0	0	0	0	0	yes	1	yes	no	2			yes	no	no	yes	no	no	no	0		0	512	0	256	0	256	0	512	0	512	0	0	0	512	0	256	0
11	11.15	2014-11-01	14	male	Mongar	Trashiyangtse	Mongar	students	4	2							yes	2	no	no	1	yes	no	yes	no	no	no	no	no	no	0		0	0	0	0	0	0	0	0	0	0	0	0	0	0	0	0	0
11	11.16	2014-11-01	39	female	Gyalposhing	Mongar	Mongar	govt/private employee	4	1	1	0	0	0	0	0	yes	2	no	no	1	yes	no	yes	no	no	yes	yes	no	no	0		512	256	256	256	256	256	512	256	256	256	0	0	0	0	0	0	256
11	11.17	2014-12-01	32	female	Drepong	Mongar	Mongar	govt/private employee	5	1	1	0	0	0	0	0	yes	2	no	no	1	yes	yes	yes	no	no	yes	no	no	no	0		0	0	0	0	0	0	0	0	0	0	0	0	0	0	0	0	0
11	11.18	2014-12-01	28	female	Gyalposhing	Samdrupjongkhar	Mongar	housewife	8	2							no	2	no	no	2			yes	no	no	no	no	no	no	0		512	1024	512	512	512	512	512	1024	256	1024	256	128	1024	256	1024	256	0
11	11.19	2014-12-01	40	male	Mongar	Mongar	Mongar	farmers/herders	4	2							no	2	no	no	2			yes	no	no	yes	no	no	no	0		512	512	256	256	256	256	256	512	256	512	256	128	512	512	512	512	0
11	11.2	2014-12-01	35	female	Gyalposhing	Mongar	Mongar	govt/private employee	4	1	1	0	0	0	0	0	yes	2	no	no	1	yes	yes	yes	no	no	yes	no	no	no	0		0	0	0	0	0	0	0	0	0	0	0	0	0	0	0	0	0
11	11.21	2014-12-01	15	male	Mongar	Mongar	Mongar	students	4	2							no	2	no	no	2			yes	no	no	yes	no	no	no	0		0	0	0	0	0	0	0	0	0	0	0	0	0	0	0	0	0
11	11.22	2014-12-01	54	female	Mongar	Mongar	Mongar	housewife	4	2							no	2	no	no	1	yes	no	yes	no	no	yes	yes	no	no	0		0	1024	0	512	0	1024	0	1024	0	1024	0	0	0	0	0	0	0
11	11.23	2014-12-01	17	female	Gyalposhing	Mongar	Mongar	students	4	2							no	2	no	no	2			yes	no	no	yes	no	no	no	0		512	256	512	128	512	128	512	256	512	512	256	128	512	256	512	128	0
11	11.24	2014-12-01	20	female	Gyalposhing	Gyalposhing	Mongar	students	5	2							no	2	no	no	2			yes	no	no	yes	no	no	yes	0		0	512	0	256	0	512	0	512	0	512	0	0	128	256	128	256	0
11	11.25	2015-01-01	39	female	Mongar	Mongar	Mongar	govt/private employee	4	2							no	1	no	no	1	yes	no	yes	no	no	yes	yes	yes	no	0		0	0	0	0	0	0	0	0	0	0	0	0	0	0	0	0	0
11	11.26	2015-01-01	28	male	Drepong	Trashigang	Mongar	farmers/herders	4	1	10	10	10	10	10	10	yes	2	no	yes	1			yes	no	no	no	yes	yes	no	0		0	0	0	0	0	0	0	0	0	0	0	0	0	0	0	0	0
11	11.27	2015-01-01	7	male	Mongar	Wangdue	Mongar	students	4	2							no	2	no	no	2			yes	yes	no	yes	yes	no	no	0		0	0	0	0	0	0	0	0	0	0	0	0	0	0	0	0	0
11	11.28	2015-02-01	50	male	Mongar	Trashigang	Mongar	farmers/herders	4	2							no	2	no	no	1	no	yes	yes	no	no	yes	no	yes	no	0		0	0	0	0	0	0	0	0	0	0	0	0	0	0	0	0	0
11	11.29	2015-02-01	39	female	Lingmethang	Pemagatshel	Mongar	farmers/herders	5	2							no	2			2			yes	no	no	yes	yes	yes	no	0		0	0	0	0	0	0	0	0	0	0	0	0	0	0	0	0	0
11	11.3	2015-02-01	40	female	Lingmethang	Sarpang	Mongar	farmers/herders	5	2							no	2	no	no	2			yes	yes	no	yes	yes	yes	no	0		0	512	0	256	0	256	0	512	0	512	0	0	0	0	0	0	0
11	11.31	2015-02-01	3	female	Mongar	Chukha	Mongar	Preschool	5	2							no	1	no	no	2			yes	no	no	no	no	no	no	0		0	0	0	0	0	0	0	0	0	0	0	0	0	0	0	0	0
11	11.32	2015-02-01	52	female	Drepong	Drepong	Mongar	govt/private employee	20	1	10	10	10	10	10	10	no	2			1	no	yes	yes	yes	no	yes	yes	no	no	0		128	2048	0	2048	0	2048	128	2048	128	2048	0	0	512	1024	512	256	0
11	11.33	2015-02-01	37	male	Gyalposhing	Punakha	Mongar	farmers/herders	6	2							no	2	no	no	2			yes	no	no	no	no	no	no	0		0	1024	0	1024	0	1024	0	1024	0	1024	0	0	0	0	0	0	0
11	11.34	2015-03-01	25	female	Lingmethang	Lingmethang	Mongar	farmers/herders	16	2							yes	1	no	no	2			yes	no	no	yes	yes	no	no	0		0	0	0	0	0	0	0	0	0	0	0	0	0	0	0	0	0
11	11.35	2015-03-01	29	female	Mongar	Thimphu	Mongar	unemployed	4	2							yes	2	no	no	1	no	yes	yes	no	no	yes	yes	yes	no	0		0	0	0	0	0	0	0	0	0	0	0	0	0	0	0	0	0
11	11.36	2015-03-01	32	female	Mongar	Chukha	Mongar	farmers/herders	6	2							yes	1	yes	no	2			yes	no	no	yes	yes	no	no	0		0	512	0	512	0	512	0	512	0	512	0	0	0	0	0	0	0
11	11.37	2015-03-01	30	male	Mongar	Paro	Mongar	farmers/herders	5	1	10	10	10	10	10	10	no	1	no	no	1	no	yes	yes	no	no	yes	no	no	no	0		0	0	0	0	0	0	0	0	0	0	0	0	0	0	0	0	0
11	11.38	2015-03-01	21	female	Lingmethang	Samtse	Mongar	students	4	2							no	2	no	yes	1	no	yes	yes	no	no	yes	no	no	no	0		0	256	0	256	0	256	0	256	0	256	0	0	0	0	0	0	0
11	11.39	2015-03-01	28	female	Mongar	Dremetse	Mongar	housewife	7	2							yes	2	no	no	2			yes	no	no	yes	no	no	no	0		0	2048	0	1024	0	1024	0	2048	0	1024	0	0	256	512	256	256	0
11	11.4	2015-03-01	49	female	Mongar	Thridangbi	Mongar	govt/private employee	14	1	1	0	0	0	0	0	yes	2	no	yes	1	yes	no	yes	no	no	yes	no	no	no	0		0	0	0	0	0	0	0	0	0	0	0	0	0	0	0	0	1024
11	11.41	2015-03-01	53	male	Lhuentse	Lhuentse	Mongar	govt/private employee	6	1	1	0	0	0	0	0	yes	1	yes	no	2			yes	no	no	yes	no	no	no	0		512	512	256	512	256	512	512	512	512	512	0	0	0	0	0	0	0
11	11.42	2015-03-01	14	male	Mongar	Mongar	Mongar	students	21	2							yes	2	no	no	1	yes	no	yes	no	no	no	no	no	no	0		0	0	0	0	0	0	0	0	0	0	0	0	0	0	0	0	0
11	11.43	2015-04-01	38	female	Hurungpang	Mongar	Mongar	govt/private employee	4	1	1	0	0	0	0	0	yes	2	no	no	1	yes	no	yes	no	no	yes	yes	no	no	0		0	0	0	0	0	0	0	0	0	0	0	0	0	0	0	0	0
11	11.44	2015-04-01	32	female	Drepong	Mongar	Mongar	govt/private employee	4	1	1	0	0	0	0	0	yes	2	no	no	1	yes	no	yes	no	no	yes	no	no	no	0		0	0	0	0	0	0	0	0	0	0	0	0	0	0	0	0	0
11	11.45	2015-04-01	25	female	Mongar	Samdrupjongkhar	Mongar	housewife	7	2							no	2	no	no	2			yes	no	no	no	no	no	no	0		0	0	0	0	0	0	0	0	0	0	0	0	0	0	0	0	0
11	11.46	2015-04-01	36	male	Mongar	Mongar	Mongar	farmers/herders	4	2							no	2	no	no	2			yes	no	no	yes	no	no	no	0		128	512	128	256	128	256	128	512	128	256	0	0	0	0	0	0	0
11	11.47	2015-04-01	35	female	Mongar	Mongar	Mongar	govt/private employee	5	1	1	0	0	0	0	0	yes	2	no	no	1	yes	yes	yes	no	no	yes	no	no	no	0		0	0	0	0	0	0	0	0	0	0	0	0	0	0	0	0	0
11	11.48	2015-04-01	10	male	Mongar	Mongar	Mongar	students	4	2							no	2	no	no	2			yes	no	no	yes	no	no	no	0		0	0	0	0	0	0	0	0	0	0	0	0	0	0	0	0	0
11	11.49	2015-04-01	53	female	Mongar	Mongar	Mongar	housewife	4	2							no	2	no	no	1	yes	no	yes	no	no	yes	yes	no	no	0		0	0	0	0	0	0	0	0	0	0	0	0	0	0	0	0	0
11	11.5	2015-04-01	18	female	Mongar	Mongar	Mongar	students	4	2							no	2	no	no	2			yes	no	no	yes	no	no	no	0		0	0	0	0	0	0	0	0	0	0	0	0	0	0	0	0	0
11	11.51	2015-04-01	46	male	Mongar	Mongar	Mongar	govt/private employee	4	1	1	0	0	0	0	0	yes	3	no	yes	1	yes	yes	yes	no	no	yes	yes	no	no	0		0	0	0	0	0	0	0	0	0	0	0	0	0	0	0	0	0
11	11.52	2015-04-01	36	male	Mongar	Mongar	Mongar	farmers/herders	6	2							no	2	no	no	2			yes	no	no	yes	yes	no	no	0		512	512	512	512	256	512	512	512	512	512	256	128	0	0	0	0	0
11	11.53	2015-04-01	34	female	Mongar	Paro	Mongar	housewife	8	2							no	2	no	no	2			yes	no	no	no	no	no	no	0		256	512	256	512	256	512	256	512	256	512	0	0	0	0	0	0	1024
11	11.54	2015-05-01	16	male	Mongar	Mongar	Mongar	students	4	2							no	2	no	no	2			yes	no	no	no	yes	no	no	0		0	0	0	0	0	0	0	0	0	0	0	0	0	0	0	0	0
11	11.55	2015-05-01	26	female	Mongar	Mongar	Mongar	farmers/herders	4	2							no	2	no	no	2			yes	no	no	yes	no	no	no	0		0	0	0	0	0	0	0	0	0	0	0	0	0	0	0	0	0
11	11.56	2015-05-01	39	female	Mongar	Trashigang	Mongar	housewife	7	2							no	2	no	no	2			yes	no	no	yes	yes	no	no	0		0	0	0	0	0	0	0	0	0	0	0	0	0	0	0	0	0
11	11.57	2015-05-01	8	male	Mongar	Riserboo	Mongar	students	4	2							no	2	no	no	2			yes	no	no	no	no	no	no	0		0	0	0	0	0	0	0	0	0	0	0	0	0	0	0	0	0
11	11.58	2015-05-01	30	female	Mongar	Tsirang	Mongar	housewife	4	2							no	2	no	no	2			yes	no	no	no	no	no	no	0		0	0	0	0	0	0	0	0	0	0	0	0	0	0	0	0	0
11	11.59	2015-05-01	34	male	Mongar	Mongar	Mongar	govt/private employee	5	1	1	0	0	0	0	1	yes	2	no	yes	1	no	yes	yes	no	no	yes	yes	no	no	0		0	0	0	0	0	0	0	0	0	0	0	0	0	0	0	0	0
11	11.6	2015-05-01	23	female	Mongar	Mongar	Mongar	unemployed	4	2							no	2	no	no	2			yes	no	no	yes	no	no	no	0		0	0	0	0	0	0	0	0	0	0	0	0	0	0	0	0	0
11	11.61	2015-05-01	18	male	Mongar	Mongar	Mongar	students	4	2							no	2	no	no	2			yes	no	no	no	no	no	no	0		0	0	0	0	0	0	0	0	0	0	0	0	0	0	0	0	0
11	11.62	2015-05-01	3	female	Mongar	Mongar	Mongar	Preschool	4	2							no	2	no	no	2			yes	yes	no	no	no	no	no	0		0	0	0	0	0	0	0	0	0	0	0	0	0	0	0	0	0
11	11.63	2015-05-01	12	male	Mongar	Mongar	Mongar	students	4	2							no	2	no	no	2			yes	yes	no	yes	no			0		0	0	0	0	0	0	0	0	0	0	0	0	0	0	0	0	0
11	11.64	2015-05-01	46	female	Mongar	Zhemgang	Mongar	housewife	7	2							no	2	no	no	1	no	yes	yes	no	no	yes	yes	no	no	0		256	512	256	512	256	512	256	512	256	512	0	0	0	512	0	512	0
11	11.65	2015-05-01	51	female	Mongar	Mongar	Mongar	govt/private employee	4	1	1	0	0	0	0	0	yes	3	no	yes	1	yes	no	yes	no	no	yes	no	no	no	0		256	1024	256	1024	256	1024	256	1024	256	1024	0	0	0	0	0	0	0
11	11.66	2015-05-01	66	male	Mongar	Samdrupjongkhar	Mongar	govt/private employee	7	2							yes	2	no	no	2			yes	no	no	yes	yes	no	no	0		0	0	0	0	0	0	0	0	0	0	0	0	0	0	0	0	512
11	11.67	2015-06-01	17	male	Mongar	Paro	Mongar	students	15	2							no	2	no	no	2			yes	no	no	no	no	no	no	0		0	0	0	0	0	0	0	0	0	0	0	0	0	0	0	0	0
11	11.68	2015-06-01	26	male	Mongar	Bumthang	Mongar	farmers/herders	7	2							no	2	no	no	2			yes	no	no	yes	no	no	no	0		0	0	0	0	0	0	0	0	0	0	0	0	0	0	0	0	0
11	11.69	2015-06-01	60	female	Kilikhar	Lhuentse	Mongar	housewife	4	2							no	2	no	no	1	yes	no	yes	no	no	no	yes	no	no	0		0	0	0	0	0	0	0	0	0	0	0	0	0	0	0	0	1024
11	11.7	2015-06-01	48	female	Mongar	Samdrupjongkhar	Mongar	housewife	5	2							no	2	no	no	2			yes	no	no	no	yes	no	no	0		0	2048	0	2048	0	2048	0	2048	0	2048	0	0	256	512	512	256	0
11	11.71	2015-06-01	48	male	Yakpogang	Mongar	Mongar	govt/private employee	5	1	1	0	0	0	0	0	yes	3	no	yes	1	no	yes	yes	no	no	yes	yes	no	no	0		128	512	128	512	128	256	128	512	128	512	0	0	0	0	0	0	0
11	11.72	2015-06-01	63	female	Mongar	Sarpang	Mongar	housewife	4	2							no	3	no	no	1	yes	no	yes	no	no	no	yes	no	no	0		0	0	0	0	0	0	0	0	0	0	0	0	0	0	0	0	0
11	11.73	2015-06-01	26	female	Mongar	Trashiyangtse	Mongar	housewife	4	2							no	2	no	no	2			yes	no	no	no	no	no	no	0		0	0	0	0	0	0	0	0	0	0	0	0	0	0	0	0	0
11	11.74	2015-06-01	32	female	Mongar	Trongsa	Mongar	housewife	5	2							no	3	no	no	2			yes	no	no	yes	no	no	no	0		0	0	0	0	0	0	0	0	0	0	0	0	0	0	0	0	0
11	11.75	2015-06-01	55	female	Mongar	Mongar	Mongar	housewife	5	2							no	2	no	no	2			yes	no	no	no	no	no	no	0		0	0	0	0	0	0	0	0	0	0	0	0	0	0	0	0	0
11	11.76	2015-06-01	54	female	Mongar	Mongar	Mongar	housewife	4	2							no	3	no	no	2			yes	no	no	yes	no	no	no	0		0	2048	0	2048	0	2048	0	2048	0	2048	0	0	256	2048	512	256	0
11	11.77	2015-06-01	16	female	Mongar	Mongar	Mongar	students	4	2							no	2	no	no	1	no	yes	yes	no	no	no	no	no	no	0		0	0	0	0	0	0	0	0	0	0	0	0	0	0	0	0	0
11	11.78	2015-06-01	30	male	Mongar	Trashigang	Mongar	farmers/herders	5	2							no	1	no	no	2			yes	no	no	yes	no	no	no	0		0	1024	0	512	0	512	0	1024	0	1024	0	0	0	0	0	0	0
11	11.79	2015-06-01	82	female	Mongar	Mongar	Mongar	govt/private employee	4	2							no	3	no	yes	1	yes	no	yes	no	no	yes	yes	no	no	0		0	0	0	0	0	0	0	0	0	0	0	0	0	0	0	0	256
11	11.8	2015-06-01	23	female	Mongar	Mongar	Mongar	housewife	16	2							no	2	no	no	2			yes	no	yes	yes	no	no	no	0		0	0	0	0	0	0	0	0	0	0	0	0	0	0	0	0	1024
12	12.01	2014-10-01	25	female	Pemagatshel	Pemagatshel	Pemagathsel	housewife	5	1	1	0	0	0	0	0	no	2	no	no	2			yes	no	no	no	no	no	no	0		512	512	256	256	256	256	512	512	256	512	0	0	0	0	0	0	512
12	12.02	2014-10-01	53	female	Pemagatshel	Chuka	Pemagathsel	housewife	6	1	10	10	10	10	10	10	yes	2	no	no	1	yes	yes	yes	no	no	yes	yes	yes	no	0		256	1024	256	512	256	256	256	1024	256	512	0	0	0	0	0	0	256
12	12.03	2014-10-01	60	male	Pemagatshel	Trashigang	Pemagathsel	govt/private employee	4	1	10	10	10	10	10	10	yes	2	no	no	1	yes	yes	yes	no	no	yes	no	no	no	0		512	512	512	256	512	256	512	512	512	512	256	128	0	0	0	0	128
12	12.04	2014-10-01	7	male	Pemagatshel	Samtse	Pemagathsel	students	14	1	10	10	10	10	10	10	no	2	no	no	1	no	yes	yes	no	no	yes	yes	no	no	0		0	2048	0	2048	0	2048	0	2048	0	2048	0	0	0	0	0	0	0
12	12.05	2014-10-01	33	male	Pemagatshel	Pemagatshel	Pemagathsel	farmers/herders	4	1	10	10	10	10	10	10	yes	2	no	no	2			yes	no	no	yes	no	no	no	1	Stomachache	0	0	0	0	0	0	0	0	0	0	0	0	0	0	0	0	0
12	12.06	2014-10-01	22	female	Pemagatshel	Zhemgang	Pemagathsel	students	6	2							yes	2	no	no	2			yes	no	no	yes	yes	no	no	1	Stomachache	0	0	0	0	0	0	0	0	0	0	0	0	0	0	0	0	0
12	12.07	2014-10-01	41	female	Pemagatshel	Trongsa	Pemagathsel	farmers/herders	16	2							no	2	no	no	1	no	yes	yes	no	no	yes	no	no	no	0		256	2048	256	2048	256	2048	256	2048	128	2048	0	0	0	0	0	0	0
12	12.08	2014-10-01	36	male	Samdrupjongkhar	Pemagatshel	Pemagathsel	farmers/herders	4	1	10	10	10	10	10	10	no	2	no	yes	1	yes	yes	yes	no	no	yes	yes	no	no	0		0	0	0	0	0	0	0	0	0	0	0	0	0	0	0	0	512
12	12.09	2014-11-01	16	female	Pemagatshel	Pemagatshel	Pemagathsel	students	15	1	10	10	10	10	10	10	yes	2	no	yes	2			yes	no	no	no	no	no	no	1	backache	128	4096	128	2048	128	2048	128	4096	128	1024	0	0	0	0	0	0	0
12	12.1	2014-11-01	21	female	Pemagatshel	Pemagatshel	Pemagathsel	students	4	2							no	2	no	yes	2			yes	yes	no	yes	yes	yes	no	0		0	0	0	0	0	0	0	0	0	0	0	0	0	0	0	0	0
12	12.11	2014-11-01	8	female	Pemagatshel	Pemagatshel	Pemagathsel	students	4	2							yes	2	no	no	2			yes	no	no	yes	yes	no	no	1	neck pain	0	512	0	512	0	256	0	512	0	512	0	0	0	512	0	512	0
12	12.12	2014-11-01	62	female	Pemagatshel	Pemagatshel	Pemagathsel	govt/private employee	15	1	10	10	10	10	10	10	yes	2			1	yes	yes	yes	yes	yes	yes	yes	no	yes	0		0	0	0	0	0	0	0	0	0	0	0	0	0	0	0	0	1024
12	12.13	2014-12-01	2	female	Pemagatshel	Pemagatshel	Pemagathsel	Preschool	4	1	1	0	0	0	0	0	yes	2	no	no	1	yes	yes	yes	yes	no	yes	yes	no	no	0		0	0	0	0	0	0	0	0	0	0	0	0	0	0	0	0	256
12	12.14	2014-12-01	2	female	Pemagatshel	Pemagatshel	Pemagathsel	Preschool	4	2							no	2	no	no	2			yes	no	no	yes	yes	no	no	0		2048	256	2048	128	2048	128	2048	128	2048	128	512	0	0	0	0	0	0
12	12.15	2015-01-01	25	female	Pemagatshel	Trashiyangtse	Pemagathsel	students	4	1	10	10	10	10	10	10	yes	1	no	no	1	yes	yes	yes	yes	no	yes	yes	no	no	0		0	0	0	0	0	0	0	0	0	0	0	0	0	0	0	0	0
12	12.16	2015-01-01	38	male	Trashigang	Punakha	Pemagathsel	farmers/herders	16	1	10	10	10	10	10	10	yes	2	yes	yes	1	no	yes	yes	no	no	yes	no	no	no	0		0	256	0	256	0	256	0	512	0	256	0	0	0	256	0	256	4096
12	12.17	2015-01-01	46	female	Pemagatshel	Samtse	Pemagathsel	farmers/herders	4	1	10	10	10	10	10	10	no	2	no	no	1	no	yes	yes	no	no	yes	yes	no	no	0		0	256	0	256	0	256	0	256	0	256	0	0	0	0	0	0	0
12	12.18	2015-02-01	52	male	Khaling	Khaling	Pemagathsel	govt/private employee	6	1	1	0	0	0	0	0	yes	2	no	no	1	yes	no	yes	no	no	yes	yes	yes	no	0		256	2048	256	1024	256	1024	256	1024	256	1024	0	0	256	256	256	256	0
12	12.19	2015-02-01	32	female	Pemagatshel	Thrimshing	Pemagathsel	housewife	14	1	10	10	10	10	10	10	no	2	no	no	1	yes	no	yes	no	yes	yes	yes	no	no	0		0	0	0	0	0	0	0	0	0	0	0	0	0	0	0	0	1024
12	12.2	2015-02-01	50	male	Pemagatshel	Trashigang	Pemagathsel	farmers/herders	17	2							no	2	no	no	2			yes	no	no	yes	yes	no	no	0		128	256	128	512	128	256	128	512	128	256	128	256	128	256	128	512	2048
12	12.21	2015-02-01	21	female	Pemagatshel	Trashiyangtse	Pemagathsel	students	4	1	10	10	10	10	10	10	yes	1	no	no	1	yes	no	yes	yes	no	yes	yes	no	no	0		0	0	0	0	0	0	0	0	0	0	0	0	0	0	0	0	512
12	12.22	2015-03-01	45	male	Pemagatshel	Trongsa	Pemagathsel	farmers/herders	4	1	10	10	10	10	10	10	yes	2	no	no	2			yes	yes	no	no	yes	no	no	0		0	0	0	0	0	0	0	0	0	0	0	0	0	0	0	0	0
12	12.23	2015-03-01	36	female	Khaling	Khaling	Pemagathsel	farmers/herders	4	1	1	0	0	0	0	0	yes	2	no	no	1	no	yes	yes	yes	no	no	yes	yes	no	0		0	0	0	0	0	0	0	0	0	0	0	0	0	0	0	0	1024
12	12.24	2015-03-01	22	male	Riserboo	Paro	Pemagathsel	students	4	2							no	2	no	no	2			yes	yes	no	no	yes	no	no	0		128	512	128	256	128	512	128	512	128	512	0	0	0	0	0	0	512
12	12.25	2015-03-01	7	female	Pemagatshel	Zhemgang	Pemagathsel	students	4	1	10	10	10	10	10	10	no	2	no	no	2			yes	yes	no	no	yes	no	no	0		0	0	0	0	0	0	0	0	0	0	0	0	0	0	0	0	0
12	12.26	2015-03-01	45	male	Pemagatshel	Kanglung	Pemagathsel	govt/private employee	15	1	1	0	0	0	0	0	yes	2	no	no	1	no	yes	yes	yes	no	no	yes	no	no	0		2048	1024	2048	512	2048	512	2048	512	2048	512	256	256	0	0	0	0	0
12	12.27	2015-03-01	50	female	Pemagatshel	Radhi	Pemagathsel	govt/private employee	4	1	1	0	0	0	0	0	yes	2	no	no	2			yes	yes	no	no	yes	no	no	0		0	0	0	0	0	0	0	0	0	0	0	0	0	0	0	0	0
12	12.28	2015-03-01	18	male	Pemagatshel	Pemagatshel	Pemagathsel	students	4	1	10	10	10	10	10	10	yes	2	no	no	2			yes	yes	no	no	yes	no	no	0		0	0	0	0	0	0	0	0	0	0	0	0	0	0	0	0	256
12	12.29	2015-03-01	14	male	Mongar	Trashiyangtse	Pemagathsel	students	18	2							yes	2	no	no	1	yes	no	yes	no	yes	no	no	no	no	0		0	0	0	0	0	0	0	0	0	0	0	0	0	0	0	0	1024
12	12.3	2015-04-01	39	female	Pemagatshel	Pemagatshel	Pemagathsel	govt/private employee	4	1	1	0	0	0	0	0	yes	2	no	no	1	yes	no	yes	no	no	yes	yes	no	no	0		0	2048	0	2048	0	2048	0	2048	0	2048	0	0	0	0	0	0	0
12	12.31	2015-04-01	9	female	Pemagatshel	Pemagatshel	Pemagathsel	students	5	1	1	0	0	0	0	0	yes	2	no	no	1	yes	yes	yes	no	no	yes	no	no	no	0		0	0	0	0	0	0	0	0	0	0	0	0	0	0	0	0	0
12	12.32	2015-04-01	28	female	Pemagatshel	Samdrupjongkhar	Pemagathsel	housewife	4	2							no	2	no	no	2			yes	no	no	no	no	no	no	0		0	0	0	0	0	0	0	0	0	0	0	0	0	0	0	0	128
12	12.33	2015-04-01	40	male	Pemagatshel	Mongar	Pemagathsel	farmers/herders	4	2							no	2	no	no	2			yes	no	no	yes	no	no	no	0		0	0	0	0	0	0	0	0	0	0	0	0	0	0	0	0	0
12	12.34	2015-04-01	35	female	Pemagatshel	Trashigang	Pemagathsel	govt/private employee	4	1	1	0	0	0	0	0	yes	2	no	no	1	yes	no	yes	no	no	yes	no	no	no	0		0	0	0	0	0	0	0	0	0	0	0	0	0	0	0	0	1024
12	12.35	2015-04-01	15	male	Mongar	Mongar	Pemagathsel	students	4	2							no	2	no	no	2			yes	no	no	yes	no	no	no	0		0	1024	0	1024	0	1024	0	1024	0	1024	0	0	0	0	0	0	0
12	12.36	2015-04-01	54	female	Trashigang	Pemagatshel	Pemagathsel	housewife	16	2							no	2	no	no	1	yes	yes	yes	no	no	yes	yes	no	no	0		1024	4096	1024	4096	1024	4096	1024	2048	512	2048	0	0	0	0	0	0	256
12	12.37	2015-04-01	17	female	Pemagatshel	Pemagatshel	Pemagathsel	students	4	2							no	2	no	no	2			yes	no	no	yes	no	no	no	0		0	256	0	256	0	256	0	256	0	256	0	0	0	256	0	128	0
12	12.38	2015-05-01	20	female	Pemagatshel	Gyalposhing	Pemagathsel	students	5	2							no	2	no	no	2			yes	no	no	yes	no	no	yes	0		0	0	0	0	0	0	0	0	0	0	0	0	0	0	0	0	0
12	12.39	2015-05-01	39	female	Trashigang	Mongar	Pemagathsel	govt/private employee	4	2							no	1	no	no	1	yes	no	yes	no	no	yes	yes	yes	no	0		0	0	0	0	0	0	0	0	0	0	0	0	0	0	0	0	0
12	12.4	2015-05-01	28	male	Pemagatshel	Pemagatshel	Pemagathsel	farmers/herders	4	1	10	10	10	10	10	10	yes	2	no	yes	1	no	yes	yes	no	no	no	yes	yes	no	0		128	4096	128	2048	128	2048	128	2048	128	2048	0	0	0	0	0	0	0
12	12.41	2015-05-01	7	male	Pemagatshel	Pemagatshel	Pemagathsel	students	15	2							no	2	no	no	2			yes	yes	no	yes	yes	no	no	0		2048	1024	2048	512	2048	512	2048	1024	2048	512	0	0	0	256	0	256	0
12	12.42	2015-05-01	50	male	Pemagatshel	Pemagatshel	Pemagathsel	farmers/herders	4	2							no	2	no	no	1	no	yes	yes	no	no	yes	no	yes	no	0		0	0	0	0	0	0	0	0	0	0	0	0	0	0	0	0	1024
12	12.43	2015-05-01	43	female	Decheling	Decheling	Pemagathsel	govt/private employee	4	1	1	0	0	0	0	0	yes	2	no	no	2			yes	yes	no	no	no	yes	no	0		0	0	0	0	0	0	0	0	0	0	0	0	0	0	0	0	256
12	12.44	2015-05-01	50	male	Norbugang	Norbugang	Pemagathsel	govt/private employee	4	1	1	0	0	0	0	0	yes	2	no	no	1	no	yes	yes	yes	no	no	no	yes	yes	0		0	0	0	0	0	0	0	0	0	0	0	0	0	0	0	0	0
12	12.45	2015-05-01	34	male	Pemagatshel	Trashigang	Pemagathsel	farmers/herders	4	1	1	0	0	0	0	0	yes	2	no	no	2			yes	yes	no	no	no	no	no	0		0	0	0	0	0	0	0	0	0	0	0	0	0	0	0	0	512
12	12.46	2015-05-01	40	female	Shumar	Shumar	Pemagathsel	govt/private employee	4	1	1	0	0	1	0	0	yes	2	no	no	1	no	yes	yes	yes	no	no	no	no	no	0		0	0	0	0	0	0	0	0	0	0	0	0	0	0	0	0	512
12	12.47	2015-05-01	56	male	Pemagatshel	Pemagatshel	Pemagathsel	farmers/herders	4	1	10	10	10	10	10	10	yes	2	no	no	1	yes	no	yes	yes	no	no	no	no	no	0		512	512	512	512	512	512	512	512	512	512	256	128	0	0	0	0	0
12	12.48	2015-06-01	42	male	Pemagatshel	Sarpang	Pemagathsel	farmers/herders	4	2							yes	2	no	yes	1	yes	no	yes	yes	no	no	no	no	no	0		0	0	0	0	0	0	0	0	0	0	0	0	0	0	0	0	0
12	12.49	2015-06-01	56	male	Zobel	Zobel	Pemagathsel	govt/private employee	15	1	0	0	0	1	0	0	yes	1	no	no	1	no	yes	yes	yes	no	no	no	yes	no	0		0	256	0	256	0	256	0	256	0	256	0	0	0	256	0	256	1024
12	12.5	2015-06-01	54	female	Khar	Khar	Pemagathsel	govt/private employee	4	1	1	0	0	0	0	0	yes	1	no	no	1	yes	no	yes	yes	no	no	yes	no	no	0		0	0	0	0	0	0	0	0	0	0	0	0	0	0	0	0	0
12	12.51	2015-06-01	43	female	Pemagatshel	Mongar	Pemagathsel	housewife	4	2							yes	1	no	no	2			yes	yes	no	no	no	no	no	0		0	512	0	256	0	256	0	256	0	256	0	0	0	0	0	0	0
12	12.52	2015-06-01	25	female	Nanong	Nanong	Pemagathsel	govt/private employee	5	1	1	0	0	0	0	0	yes	1	no	no	2			yes	yes	no	yes	yes	no	no	0		0	0	0	0	0	0	0	0	0	0	0	0	0	0	0	0	512
12	12.53	2015-06-01	8	male	Yurung	Yurung	Pemagathsel	students	5	2							yes	2	no	no	2			yes	yes	no	yes	yes	no	no	0		0	0	0	0	0	0	0	0	0	0	0	0	0	0	0	0	0
12	12.54	2015-06-01	45	male	Pemagatshel	Pemagatshel	Pemagathsel	farmers/herders	5	2							no	2	no	no	1	no	yes	yes	no	no	yes	no	yes	no	0		0	0	0	0	0	0	0	0	0	0	0	0	0	0	0	0	0
12	12.55	2015-06-01	34	female	Pemagatshel	Decheling	Pemagathsel	govt/private employee	5	1	1	0	0	0	0	0	yes	2	no	no	2			yes	yes	no	no	no	yes	no	0		0	2048	0	1024	0	1024	0	2048	0	1024	0	0	0	0	0	0	0
12	12.56	2015-06-01	48	male	Pemagatshel	Norbugang	Pemagathsel	govt/private employee	4	1	0	0	0	1	0	0	yes	2	no	no	1	no	yes	yes	yes	no	no	no	yes	yes	0		0	0	0	0	0	0	0	0	0	0	0	0	0	0	0	0	512
12	12.57	2015-06-01	40	female	Pemagatshel	Trashiyangtse	Pemagathsel	farmers/herders	4	1	1	0	0	0	0	0	yes	2	no	no	1	yes	no	yes	no	no	yes	yes	no	no	0		0	256	0	256	0	256	0	256	0	256	0	0	0	0	0	0	0
12	12.58	2015-06-01	28	male	Pemagatshel	Pemagatshel	Pemagathsel	govt/private employee	5	1	1	0	0	0	0	0	yes	2	no	no	1	yes	yes	yes	no	no	yes	no	no	no	0		0	0	0	0	0	0	0	0	0	0	0	0	0	0	0	0	0
12	12.59	2015-06-01	26	female	Decheling	Decheling	Pemagathsel	housewife	6	2							no	2	no	no	2			yes	no	no	no	no	no	no	0		0	0	0	0	0	0	0	0	0	0	0	0	0	0	0	0	0
12	12.6	2015-06-01	45	male	Pemagatshel	Mongar	Pemagathsel	farmers/herders	6	2							no	2	no	no	2			yes	no	no	yes	no	no	no	0		0	0	0	0	0	0	0	0	0	0	0	0	0	0	0	0	0
12	12.61	2015-06-01	30	male	Pemagatshel	Trashigang	Pemagathsel	govt/private employee	5	1	1	0	0	0	0	0	yes	2	no	no	1	yes	no	yes	no	no	yes	no	no	no	0		0	1024	0	1024	0	1024	0	1024	0	1024	0	0	0	0	0	0	0
13	13.01	2014-10-01	54	male	Trashigang	Kanglung	Trashigang	govt/private employee	14	1	1	0	0	0	0	0	yes	2	no	no	1	yes	no	yes	yes	no	no	yes	no	no	0		1024	1024	512	1024	512	1024	512	1024	512	1024	512	1024	512	1024	1024	1024	0
13	13.02	2014-10-01	43	female	Phongmey	Phongmey	Trashigang	housewife	4	1	10	10	10	10	10	10	yes	2	no	no	1			yes	yes	no	no	no	no	no	0		0	128	0	128	0	128	0	256	0	256	0	128	0	256	0	256	0
13	13.03	2014-10-01	29	female	Trashigang	Paro	Trashigang	farmers/herders	4	2							no	2	no	no	2			yes	yes	no	yes	no	no	no	0		0	0	0	0	0	0	0	0	0	0	0	0	0	0	0	0	256
13	13.04	2014-10-01	21	male	Kanglung	Kanglung	Trashigang	students	14	2							no	2	no	no	2			yes	yes	no	yes	no	no	no	0		0	1024	0	1024	0	512	0	1024	0	512	0	512	0	0	0	0	0
13	13.05	2014-10-01	43	female	Trashigang	Sarpang	Trashigang	farmers/herders	4	1	1	0	0	0	0	0	yes	2	no	no	1	yes	no	yes	no	no	yes	yes	no	no	0		512	512	512	256	1024	512	1024	512	1024	512	512	512	512	512	1024	512	0
13	13.06	2014-10-01	54	male	Trashigang	Khaling	Trashigang	farmers/herders	4	2							no	2	no	no	2			yes	no	no	yes	yes	no	no	0		0	0	0	0	0	0	0	0	0	0	0	0	0	0	0	0	0
13	13.07	2014-11-01	45	female	Bikhar	Bikhar	Trashigang	govt/private employee	4	1	10	10	10	10	10	10	yes	2	no	no	2			yes	no	no	yes	yes	no	no	0		128	512	128	256	128	256	128	512	128	512	128	128	0	0	0	0	0
13	13.08	2014-11-01	53	male	Radhi	Radhi	Trashigang	govt/private employee	5	1	10	10	10	10	10	10	yes	2	no	no	2			yes	yes	no	no	no	no	no	0		0	0	0	0	0	0	0	0	0	0	0	0	0	0	0	0	0
13	13.09	2014-11-01	20	female	Kanglung	Kanglung	Trashigang	students	15	1	10	10	10	10	10	10	yes	2	no	no	1			yes	yes	no	no	no	no	no	0		128	1024	128	1024	128	1024	256	1024	128	1024	128	1024	0	0	0	0	0
13	13.1	2014-11-01	60	male	Sakten	Sakten	Trashigang	govt/private employee	4	1	10	10	10	10	10	10	yes	2	no	no	1			yes	yes	no	no	no	no	no	0		0	0	0	0	0	0	0	0	0	0	0	0	0	0	0	0	0
13	13.11	2014-12-01	13	male	Bartsam	Bartsam	Trashigang	students	4	2							no	2	no	no	2			yes	no	no	yes	no	no	no	0		256	1024	256	1024	256	1024	256	1024	256	1024	128	256	256	1024	512	1024	128
13	13.12	2014-12-01	50	female	Kanglung	Kanglung	Trashigang	farmers/herders	4	2							no	2	no	no	2			yes	no	no	no	no	yes	no	0		0	0	0	0	0	0	0	0	0	0	0	0	0	0	0	0	0
13	13.13	2014-12-01	52	female	Radhi	Radhi	Trashigang	govt/private employee	4	1	1	0	0	0	0	0	yes	2	no	no	2			yes	yes	no	no	yes	no	no	0		0	0	0	0	0	0	0	0	0	0	0	0	0	0	0	0	0
13	13.14	2014-12-01	15	male	Trashigang	Khaling	Trashigang	students	15	1	10	10	10	10	10	10	yes	2	no	no	2			yes	yes	no	no	yes	no	no	0		0	512	0	1024	0	1024	0	1024	0	1024	0	256	0	256	0	512	0
13	13.15	2015-01-01	51	female	Trashigang	Shongphu	Trashigang	govt/private employee	14	1	1	0	0	0	0	0	yes	2	no	no	2			yes	no	no	no	yes	no	no	0		0	0	0	0	0	0	0	0	0	0	0	0	0	0	0	0	0
13	13.16	2015-01-01	61	female	Trashigang	Phongmey	Trashigang	govt/private employee	14	2							yes	2	no	no	2			yes	no	no	no	yes	yes	no	0		0	0	0	0	0	0	0	0	0	0	0	0	0	0	0	0	2048
13	13.17	2015-01-01	25	female	Trashigang	Ozorong	Trashigang	farmers/herders	4	2							no	2	no	no	2			yes	no	no	yes	yes	no	no	0		0	512	0	512	0	256	0	512	0	512	0	512	0	0	0	0	0
13	13.18	2015-01-01	54	male	Sakten	Sakten	Trashigang	govt/private employee	6	1	10	10	10	10	10	10	yes	2	yes	yes	1	yes	yes	yes	no	no	yes	yes	no	no	0		0	0	0	0	0	0	0	0	0	0	0	0	0	0	0	0	1024
13	13.19	2015-02-01	73	male	Trashigang	Bartsam	Trashigang	govt/private employee	5	1	10	10	10	10	10	10	yes	2	yes	yes	2			yes	no	no	yes	yes	no	no	0		0	0	0	0	0	0	0	0	0	0	0	0	0	0	0	0	512
13	13.2	2015-02-01	15	female	Khaling	Mongar	Trashigang	students	5	1	10	10	10	10	10	10	yes	2	no	no	2			yes	no	no	yes	yes	no	no	0		0	0	0	0	0	0	0	0	0	0	0	0	0	0	0	0	0
13	13.21	2015-02-01	67	female	Trashigang	Trashiyangtse	Trashigang	housewife	5	1	10	10	10	10	10	10	yes	2	no	no	2			yes	no	no	yes	yes	no	no	0		0	0	0	0	0	0	0	0	0	0	0	0	0	0	0	0	0
13	13.22	2015-02-01	55	male	Trashigang	Trashigang	Trashigang	farmers/herders	14	2							no	2	no	no	2			yes	no	no	yes	no	no	no	0		256	512	256	512	256	512	512	512	512	512	0	0	256	1024	0	0	0
13	13.23	2015-03-01	72	male	Trashigang	Trashiyangtse	Trashigang	govt/private employee	5	1	10	10	10	10	10	10	yes	2	no	no	1	yes	no	yes	no	no	yes	yes	no	no	0		0	512	0	512	0	256	0	512	0	512	0	256	0	256	0	256	1024
13	13.24	2015-03-01	15	female	Trashigang	Merak	Trashigang	students	5	2							no	2	no	no	2			yes	no	no	yes	no	no	no	0		0	0	0	0	0	0	0	0	0	0	0	0	0	0	0	0	0
13	13.25	2015-03-01	56	female	Trashigang	Trashiyangtse	Trashigang	govt/private employee	4	1	10	10	10	10	10	10	yes	2	no	yes	1	yes	no	yes	no	no	yes	no	no	no	1	body ache	128	256	128	256	128	256	128	512	128	512	0	0	128	512	0	0	1024
13	13.26	2015-03-01	55	female	Trashigang	Trashigang	Trashigang	govt/private employee	5	1	10	10	10	10	10	10	yes	2	no	no	2			yes	yes	no	no	no	no	no	1	cough	0	0	0	0	0	0	0	0	0	0	0	0	0	0	0	0	0
13	13.27	2015-03-01	23	female	Trashigang	Thrimshing	Trashigang	housewife	5	1	10	10	10	10	10	10	yes	2	no	no	1	no	yes	yes	no	no	yes	yes	no	no	0		0	0	0	0	0	0	0	0	0	0	0	0	0	0	0	0	512
13	13.28	2015-03-01	35	female	Trashigang	Trashiyangtse	Trashigang	housewife	5	1	0	0	0	0	0	1	yes	2	no	no	2			yes	yes	no	no	yes	yes	no	0		0	256	0	256	0	256	0	256	0	256	0	0	0	256	0	128	0
13	13.29	2015-03-01	23	female	Trashigang	Phongmey	Trashigang	housewife	4	1	10	10	10	10	10	10	yes	2	no	no	2			yes	yes	no	yes	yes	no	no	0		0	0	0	0	0	0	0	0	0	0	0	0	0	0	0	0	0
13	13.3	2015-03-01	34	female	Trashigang	Thrimshing	Trashigang	housewife	5	1	10	10	10	10	10	10	no	2	no	no	1	yes	no	yes	no	no	yes	yes	no	no	0		0	0	0	0	0	0	0	0	0	0	0	0	0	0	0	0	0
13	13.31	2015-04-01	50	male	Trashigang	Jamkhar	Trashigang	farmers/herders	15	2							no	2	no	no	2			yes	no	no	yes	yes	no	no	0		0	0	0	0	0	0	0	0	0	0	0	0	0	0	0	0	0
13	13.32	2015-04-01	20	female	Trashiyangtse	Trashiyangtse	Trashigang	students	7	1	10	10	10	10	10	10	yes	1	no	no	1	yes	yes	yes	yes	no	yes	yes	no	no	0		256	512	256	512	256	256	256	512	512	512	0	0	256	512	128	512	0
13	13.33	2015-04-01	35	male	Trashigang	Punakha	Trashigang	farmers/herders	4	1	10	10	10	10	10	10	yes	2	yes	yes	1	no	yes	yes	no	no	yes	no	no	no	0		0	0	0	0	0	0	0	0	0	0	0	0	0	0	0	0	0
13	13.34	2015-04-01	42	female	Trashigang	Kanglung	Trashigang	farmers/herders	4	2							no	2	no	no	2			yes	yes	no	no	yes	no	no	0		0	0	0	0	0	0	0	0	0	0	0	0	0	0	0	0	0
13	13.35	2015-04-01	51	male	Radhi	Radhi	Trashigang	govt/private employee	5	1	10	10	10	10	10	10	yes	2	no	no	1	yes	yes	yes	no	no	yes	yes	no	no	0		0	0	0	0	0	0	0	0	0	0	0	0	0	0	0	0	0
13	13.36	2015-04-01	30	male	Trashigang	Trashigang	Trashigang	govt/private employee	15	1	10	10	10	10	10	10	yes	2	no	no	2			yes	no	no	yes	yes	no	no	0		1024	2048	2048	2048	2048	2041	1024	1024	512	1024	512	1024	2048	2048	1024	1024	0
13	13.37	2015-04-01	34	male	Trashigang	Tsakarling	Trashigang	farmers/herders	4	1	0	0	0	0	0	1	yes	2	no	no	2			yes	no	no	yes	yes	no	no	0		0	0	0	0	0	0	0	0	0	0	0	0	0	0	0	0	0
13	13.38	2015-04-01	28	male	Trashigang	Trashigang	Trashigang	farmers/herders	5	1	10	10	10	10	10	10	yes	2	no	no	1	yes	no	yes	no	no	yes	no	yes	no	0		0	0	0	0	0	0	0	0	0	0	0	0	0	0	0	0	512
13	13.39	2015-05-01	37	female	Khaling	Khaling	Trashigang	farmers/herders	4	1	10	10	10	10	10	10	yes	2	no	no	2			yes	yes	no	no	yes	yes	no	0		0	0	0	0	0	0	0	0	0	0	0	0	0	0	0	0	0
13	13.4	2015-05-01	49	male	Radhi	Radhi	Trashigang	govt/private employee	7	1	1	0	0	0	0	0	yes	2	no	no	1	no	yes	yes	yes	no	no	yes	no	no	0		0	0	0	0	0	0	0	0	0	0	0	0	0	0	0	0	0
13	13.41	2015-05-01	56	male	Kanglung	Kanglung	Trashigang	govt/private employee	17	1	1	0	0	0	0	0	yes	2	no	no	1	yes	no	yes	yes	yes	no	yes	no	no	0		0	0	0	0	0	0	0	0	0	0	0	0	0	0	0	0	4096
13	13.42	2015-05-01	65	female	Phongmey	Phongmey	Trashigang	housewife	6	1	10	10	10	10	10	10	yes	2	no	no	1			yes	yes	no	no	no	no	no	0		0	256	0	256	0	256	0	256	0	256	0	256	0	128	0	128	0
13	13.43	2015-05-01	19	female	Kanglung	Kanglung	Trashigang	students	5	1	10	10	10	10	10	10	yes	2	no	no	1			yes	yes	no	no	no	no	no	0		0	0	0	0	0	0	0	0	0	0	0	0	0	0	0	0	0
13	13.44	2015-05-01	60	male	Sakten	Sakten	Trashigang	govt/private employee	7	1	10	10	10	10	10	10	yes	2	no	no	1			yes	yes	no	no	no	no	no	0		0	0	0	0	0	0	0	0	0	0	0	0	0	0	0	0	0
13	13.45	2015-05-01	28	female	Trashigang	Trashigang	Trashigang	farmers/herders	15	1	10	10	10	10	10	10	yes	2	no	no	1	yes	no	yes	yes	no	no	no	no	no	0		0	0	0	0	0	0	0	0	0	0	0	0	0	0	0	0	4096
13	13.46	2015-05-01	34	male	Trashigang	Khaling	Trashigang	farmers/herders	4	2							no	2	no	no	2			yes	no	no	yes	yes	no	no	0		0	0	0	0	0	0	0	0	0	0	0	0	0	0	0	0	0
13	13.47	2015-06-01	40	female	Bikhar	Bikhar	Trashigang	govt/private employee	7	1	10	10	10	10	10	10	yes	2	no	no	2			yes	no	no	yes	yes	no	no	0		0	512	0	512	0	256	0	512	0	0	0	0	0	0	0	0	0
13	13.48	2015-06-01	53	male	Radhi	Radhi	Trashigang	govt/private employee	5	1	10	10	10	10	10	10	yes	2	no	no	2			yes	yes	no	no	no	no	no	0		0	0	0	0	0	0	0	0	0	0	0	0	0	0	0	0	1024
13	13.49	2015-06-01	50	female	Bartsam	Bartsam	Trashigang	govt/private employee	6	1	10	10	10	10	10	10	yes	2	no	no	2			yes	yes	no	no	yes	yes	no	0		0	0	0	0	0	0	0	0	0	0	0	0	0	0	0	0	0
13	13.5	2015-06-01	45	male	Phongmey	Sakten	Trashigang	govt/private employee	4	1	10	10	10	10	10	10	yes	2	no	no	1	no	yes	yes	yes	no	no	yes	yes	no	0		0	0	0	0	0	0	0	0	0	0	0	0	0	0	0	0	0
13	13.51	2015-06-01	20	female	Khaling	Trashigang	Trashigang	students	4	1	10	10	10	10	10	10	no	2	no	no	2			yes	no	no	yes	no	no	no	0		0	0	0	0	0	0	0	0	0	0	0	0	0	0	0	0	512
13	13.52	2015-06-01	63	male	Radhi	Radhi	Trashigang	farmers/herders	4	1	10	10	10	10	10	10	no	2	no	no	1	no	yes	yes	no	no	yes	yes	no	no	0		0	0	0	0	0	0	0	0	0	0	0	0	0	0	0	0	0
13	13.53	2015-06-01	22	female	Trashiyangtse	Trashiyangtse	Trashigang	students	7	1	10	10	10	10	10	10	yes	1	no	no	1	yes	yes	yes	yes	no	yes	yes	no	no	0		0	256	0	256	0	256	0	256	0	256	0	0	0	0	0	0	512
13	13.54	2015-06-01	35	male	Trashigang	Punakha	Trashigang	farmers/herders	4	1	10	10	10	10	10	10	yes	2	yes	yes	1	no	yes	yes	no	no	yes	no	no	no	0		0	0	0	0	0	0	0	0	0	0	0	0	0	0	0	0	0
13	13.55	2015-06-01	43	female	Trashigang	Samtse	Trashigang	farmers/herders	4	1	10	10	10	10	10	10	no	2	no	no	1	no	yes	yes	no	no	yes	yes	no	no	0		0	0	0	0	0	0	0	0	0	0	0	0	0	0	0	0	0
13	13.56	2015-06-01	52	male	Khaling	Khaling	Trashigang	govt/private employee	6	1	1	0	0	0	0	0	yes	2	no	no	1	yes	no	yes	no	no	yes	yes	yes	no	0		0	0	0	0	0	0	0	0	0	0	0	0	0	0	0	0	0
13	13.57	2015-06-01	34	female	Trashigang	Thrimshing	Trashigang	housewife	10	1	10	10	10	10	10	10	no	2	no	no	1	yes	no	yes	no	no	yes	yes	no	no	0		0	0	0	0	0	0	0	0	0	0	0	0	0	0	0	0	0
13	13.58	2015-06-01	55	male	Trashigang	Phongmey	Trashigang	farmers/herders	5	2							no	2	no	no	2			yes	no	no	yes	yes	no	no	0		0	0	0	0	0	0	0	0	0	0	0	0	0	0	0	0	128
13	13.59	2015-06-01	21	female	Trashigang	Trashiyangtse	Trashigang	students	5	1	10	10	10	10	10	10	yes	1	no	no	1	yes	no	yes	yes	no	yes	yes	no	no	0		0	0	0	0	0	0	0	0	0	0	0	0	0	0	0	0	0
14	14.01	2014-10-01	19	male	Samdrupjongkhar	Samdrupjongkhar	Samdrupjongkhar	housewife	15	2							no	2	no	no	1			yes	yes	no	yes	yes	yes	no	0		0	0	0	0	0	0	0	0	0	0	0	0	0	0	0	0	512
14	14.02	2014-10-01	1	male	Samdrupjongkhar	Zhemgang	Samdrupjongkhar	Preschool	17	1	10	10	10	10	10	10	yes	2	yes	yes	2			yes	no	no	yes	yes	yes	yes	0		0	0	0	0	0	0	0	0	0	0	0	0	0	0	0	0	512
14	14.03	2014-10-01	27	female	Orong	Samdrupjongkhar	Samdrupjongkhar	farmers/herders	4	2							no	2	no	no	2			yes	no	no	yes	yes	no	no	0		0	0	0	0	0	0	0	0	0	0	0	0	0	0	0	0	0
14	14.04	2014-10-01	48	female	Samdrupjongkhar	Samtse	Samdrupjongkhar	farmers/herders	6	2							no	2	no	no	2			yes	no	no	yes	yes	no	no	0		512	512	256	512	256	512	256	512	256	512	256	256	0	0	0	0	0
14	14.05	2014-10-01	50	male	Pemagatshel	Pemagatshel	Samdrupjongkhar	govt/private employee	6	1	1	0	0	1	0	0	yes	2	no	no	2			yes	no	no	yes	yes	yes	no	0		512	1024	256	1024	256	512	256	1024	256	512	128	256	0	0	0	0	0
14	14.06	2014-10-01	3	female	Samdrupjongkhar	Samdrupjongkhar	Samdrupjongkhar	Preschool	4	2							no	2	no	no	2			yes	no	no	yes	yes	no	no	0		0	0	0	0	0	0	0	0	0	0	0	0	0	0	0	0	0
14	14.07	2014-11-01	28	male	Samdrupjongkhar	Samdrupjongkhar	Samdrupjongkhar	farmers/herders	4	2							no	2	no	no	2			yes	no	no	yes	yes	no	no	0		0	0	0	0	0	0	0	0	0	0	0	0	0	0	0	0	0
14	14.08	2014-11-01	4	male	Samdrupjongkhar	Pemagatshel	Samdrupjongkhar	Preschool	4	2							yes	2	no	no	2			yes	no	no	yes	no	yes	no	0		512	1024	256	1024	256	512	256	1024	256	1024	0	0	0	0	0	0	0
14	14.09	2014-11-01	40	female	Samdrupjongkhar	Samdrupjongkhar	Samdrupjongkhar	govt/private employee	4	1	10	10	10	10	10	10	yes	2	no	no	2			yes	no	no	yes	yes	no	no	0		0	0	0	0	0	0	0	0	0	0	0	0	0	0	0	0	0
14	14.1	2014-11-01	26	male	Bangtar	Mongar	Samdrupjongkhar	farmers/herders	5	2							no	2	no	no	2			yes	no	no	yes	no	no	no	0		0	0	0	0	0	0	0	0	0	0	0	0	0	0	0	0	0
14	14.11	2014-11-01	66	female	Samdrupjongkhar	Samdrupjongkhar	Samdrupjongkhar	govt/private employee	14	2							no	2	no	no	2			yes	no	no	yes	no	no	no	0		512	1024	256	512	256	1024	256	512	256	1024	256	512	0	0	0	0	0
14	14.12	2014-11-01	9	male	Samdrupjongkhar	Pemagatshel	Samdrupjongkhar	students	4	2							no	2	no	no	2			yes	no	no	yes	yes	yes	no	0		0	0	0	0	0	0	0	0	0	0	0	0	0	0	0	0	0
14	14.13	2014-11-01	21	female	Mongar	Mongar	Samdrupjongkhar	farmers/herders	4	2							no	2	no	no	2			yes	no	no	no	no	no	no	0		256	512	256	512	256	256	256	512	256	512	0	0	0	0	0	0	0
14	14.14	2014-11-01	30	male	Samdrupjongkhar	Samdrupjongkhar	Samdrupjongkhar	govt/private employee	4	2							no	2	no	no	2			yes	no	no	yes	yes	yes	no	0		0	0	0	0	0	0	0	0	0	0	0	0	0	0	0	0	0
14	14.15	2014-12-01	48	female	Samdrupjongkhar	Samdrupjongkhar	Samdrupjongkhar	govt/private employee	4	1	1	0	0	0	0	0	no	2	no	no	2			yes	no	no	yes	no	yes	no	0		0	0	0	0	0	0	0	0	0	0	0	0	0	0	0	0	0
14	14.16	2014-12-01	60	male	Samrang	Samrang	Samdrupjongkhar	govt/private employee	5	2							no	2	no	no	2			yes	no	no	yes	yes	yes	no	0		0	0	0	0	0	0	0	0	0	0	0	0	0	0	0	0	512
14	14.17	2014-12-01	19	female	Samdrupjongkhar	Samdrupjongkhar	Samdrupjongkhar	housewife	4	2							no	2	no	no	1			yes	yes	no	yes	yes	yes	no	0		0	0	0	0	0	0	0	0	0	0	0	0	0	0	0	0	0
14	14.18	2014-12-01	1	male	Samdrupjongkhar	Zhemgang	Samdrupjongkhar	Preschool	4	1	10	10	10	10	10	10	yes	2	yes	yes	2			yes	no	no	yes	yes	yes	yes	0		0	0	0	0	0	0	0	0	0	0	0	0	0	0	0	0	0
14	14.19	2014-12-01	27	female	Samdrupjongkhar	Samdrupjongkhar	Samdrupjongkhar	farmers/herders	5	2							no	2	no	no	2			yes	no	no	yes	yes	no	no	0		128	512	128	256	128	256	128	512	128	256	0	0	0	0	0	0	0
14	14.2	2014-12-01	48	male	Samdrupjongkhar	Samtse	Samdrupjongkhar	farmers/herders	6	2							no	2	no	no	2			yes	no	no	yes	yes	no	no	0		0	0	0	0	0	0	0	0	0	0	0	0	0	0	0	0	0
14	14.21	2015-01-01	50	female	Pemagatshel	Pemagatshel	Samdrupjongkhar	govt/private employee	7	1	1	0	0	1	0	0	yes	2	no	no	2			yes	no	no	yes	yes	yes	no	0		128	1024	128	1024	128	1024	128	1024	128	1024	0	0	0	0	0	0	512
14	14.22	2015-01-01	3	female	Samdrupjongkhar	Samdrupjongkhar	Samdrupjongkhar	Preschool	4	2							no	2	no	no	2			yes	no	no	yes	yes	no	no	0		0	0	0	0	0	0	0	0	0	0	0	0	0	0	0	0	0
14	14.23	2015-01-01	28	female	Samdrupjongkhar	Samdrupjongkhar	Samdrupjongkhar	farmers/herders	5	2							no	2	no	no	2			yes	no	no	yes	yes	no	no	0		0	0	0	0	0	0	0	0	0	0	0	0	0	0	0	0	0
14	14.24	2015-01-01	4	male	Samdrupjongkhar	Pemagatshel	Samdrupjongkhar	Preschool	6	2							yes	2	no	no	2			yes	no	no	yes	no	yes	no	0		0	0	0	0	0	0	0	0	0	0	0	0	0	0	0	0	0
14	14.25	2015-01-01	40	female	Samdrupjongkhar	Samdrupjongkhar	Samdrupjongkhar	govt/private employee	4	1	10	10	10	10	10	10	yes	2	no	no	2			yes	no	no	yes	yes	no	no	0		0	0	0	0	0	0	0	0	0	0	0	0	0	0	0	0	0
14	14.26	2015-01-01	26	male	Mongar	Mongar	Samdrupjongkhar	farmers/herders	5	2							no	2	no	no	2			yes	no	no	yes	no	no	no	0		0	512	0	256	0	256	0	256	0	256	0	0	0	0	0	0	0
14	14.27	2015-02-01	66	female	Samdrupjongkhar	Samdrupjongkhar	Samdrupjongkhar	govt/private employee	17	2							no	2	no	no	2			yes	no	no	yes	no	no	no	0		0	0	0	0	0	0	0	0	0	0	0	0	0	0	0	0	2048
14	14.28	2015-02-01	9	female	Samdrupjongkhar	Pemagatshel	Samdrupjongkhar	students	5	2							no	2	no	no	2			yes	no	no	yes	yes	yes	no	0		0	0	0	0	0	0	0	0	0	0	0	0	0	0	0	0	0
14	14.29	2015-02-01	21	female	Samdrupjongkhar	Mongar	Samdrupjongkhar	farmers/herders	4	2							no	2	no	no	2			yes	no	no	no	no	no	no	0		0	0	0	0	0	0	0	0	0	0	0	0	0	0	0	0	0
14	14.3	2015-02-01	30	female	Samdrupjongkhar	Samdrupjongkhar	Samdrupjongkhar	govt/private employee	4	2							no	2	no	no	2			yes	no	no	yes	yes	yes	no	0		0	0	0	0	0	0	0	0	0	0	0	0	0	0	0	0	0
14	14.31	2015-02-01	48	female	Samdrupjongkhar	Samdrupjongkhar	Samdrupjongkhar	govt/private employee	4	1	1	0	0	0	0	0	no	2	no	no	2			yes	no	no	yes	no	yes	no	0		512	1024	512	1024	512	1024	512	1024	512	1024	256	256	0	0	0	0	0
14	14.32	2015-02-01	60	male	Trashigang	Trashigang	Samdrupjongkhar	govt/private employee	5	2							no	2	no	no	2			yes	no	no	yes	yes	yes	no	0		0	0	0	0	0	0	0	0	0	0	0	0	0	0	0	0	0
14	14.33	2015-03-01	28	female	Samdrupjongkhar	Zhemgang	Samdrupjongkhar	govt/private employee	14	2							no	2	no	no	2			yes	no	no	yes	yes	yes	no	0		0	1024	0	1024	0	1024	0	1024	0	1024	0	0	0	0	0	0	0
14	14.34	2015-03-01	4	female	Samdrupjongkhar	Trashigang	Samdrupjongkhar	students	6	2							no	2	no	no	2			yes	no	no	yes	no	no	no	0		0	1024	0	0	0	1024	0	1024	0	0	0	0	0	0	0	0	0
14	14.35	2015-03-01	10	male	Samdrupjongkhar	Thimphu	Samdrupjongkhar	students	4	2							no	2	no	no	2			yes	no	no	yes	no	no	no	0		256	512	256	512	256	512	256	512	256	512	0	0	128	256	0	256	1024
14	14.36	2015-03-01	31	male	Samdrupjongkhar	Mongar	Samdrupjongkhar	farmers/herders	4	2							no	2	no	no	2			yes	no	no	yes	no	yes	no	0		0	0	0	0	0	0	0	0	0	0	0	0	0	0	0	0	0
14	14.37	2015-03-01	27	female	Samdrupjongkhar	Mongar	Samdrupjongkhar	housewife	15	2							no	2	no	no	2			yes	no	no	yes	no	no	no	0		0	0	0	0	0	0	0	0	0	0	0	0	0	0	0	0	0
14	14.38	2015-03-01	22	female	Samdrupjongkhar	Haa	Samdrupjongkhar	farmers/herders	4	2							no	2	no	no	2			yes	no	no	yes	yes	yes	no	0		0	0	0	0	0	0	0	0	0	0	0	0	0	0	0	0	0
14	14.39	2015-03-01	13	male	Samdrupjongkhar	India	Samdrupjongkhar	students	4	2							no	2	no	no	2			yes	no	no	yes	yes	no	no	0		0	0	0	0	0	0	0	0	0	0	0	0	0	0	0	0	0
14	14.4	2015-03-01	40	female	Samdrupjongkhar	Mongar	Samdrupjongkhar	farmers/herders	5	2							no	2	no	no	2			yes	no	no	yes	yes	no	no	0		128	256	128	256	128	256	128	256	128	256	0	0	0	0	0	0	0
14	14.41	2015-03-01	51	female	Samdrupjongkhar	Samdrupjongkhar	Samdrupjongkhar	housewife	6	2							no	2	no	no	2			yes	no	no	yes	yes	no	no	0		0	0	0	0	0	0	0	0	0	0	0	0	0	0	0	0	0
14	14.42	2015-03-01	5	female	Samdrupjongkhar	Dagana	Samdrupjongkhar	students	4	2							no	2	no	no	2			yes	no	no	yes	no	no	no	0		0	512	0	512	0	512	0	512	0	256	0	0	0	0	0	0	0
14	14.43	2015-03-01	35	female	Samdrupjongkhar	Samdrupjongkhar	Samdrupjongkhar	govt/private employee	4	2							no	2	no	no	2			yes	no	no	yes	yes	yes	no	0		0	1024	0	1024	0	1024	0	1024	0	1024	0	256	0	0	0	0	0
14	14.44	2015-03-01	18	male	Samdrupjongkhar	Pemagatshel	Samdrupjongkhar	students	5	2							no	2	no	no	2			yes	no	no	yes	no	yes	no	0		0	0	0	0	0	0	0	0	0	0	0	0	0	0	0	0	0
14	14.45	2015-03-01	19	female	Samdrupjongkhar	Samdrupjongkhar	Samdrupjongkhar	students	5	2							no	2	no	no	2			yes	no	no	yes	no	no	no	0		512	512	512	512	512	512	512	512	512	512	0	0	0	0	0	0	0
14	14.46	2015-03-01	7	female	Samdrupjongkhar	Samdrupjongkhar	Samdrupjongkhar	students	4	2							no	2	no	no	2			yes	no	no	yes	no	no	no	0		0	0	0	0	0	0	0	0	0	0	0	0	0	0	0	0	1024
14	14.47	2015-04-01	2	male	Samdrupjongkhar	Trashiyangtse	Samdrupjongkhar	Preschool	4	2							no	2	no	no	2			yes	no	no	yes	no	no	no	0		0	0	0	0	0	0	0	0	0	0	0	0	0	0	0	0	0
14	14.48	2015-04-01	19	female	Samdrupjongkhar	Tashigang	Samdrupjongkhar	students	5	2							no	2	no	no	2			yes	no	no	yes	no	yes	no	0		256	512	256	512	256	512	256	1024	256	512	0	0	0	0	0	0	0
14	14.49	2015-04-01	17	female	Samdrupjongkhar	Tsirang	Samdrupjongkhar	students	4	2							no	2	no	no	2			yes	no	no	yes	no	no	no	0		0	0	0	0	0	0	0	0	0	0	0	0	0	0	0	0	0
14	14.5	2015-04-01	4	female	Samdrupjongkhar	Samdrupjongkhar	Samdrupjongkhar	Preschool	17	2							no	2	no	no	2			yes	no	no	yes	no	no	no	0		0	0	0	0	0	0	0	0	0	0	0	0	0	0	0	0	2048
14	14.51	2015-04-01	14	female	Samdrupjongkhar	Pemagatshel	Samdrupjongkhar	students	5	2							no	2	no	no	2			yes	no	no	yes	no	no	no	0		0	0	0	0	0	0	0	0	0	0	0	0	0	0	0	0	0
14	14.52	2015-04-01	15	female	Samdrupjongkhar	Pemagatshel	Samdrupjongkhar	students	4	2							no	2	no	no	2			yes	no	no	yes	no	no	no	0		512	512	256	512	512	256	512	512	256	256	0	0	0	0	0	0	2048
14	14.53	2015-04-01	6	female	Samdrupjongkhar	Pemagatshel	Samdrupjongkhar	students	4	2							no	2	no	no	2			yes	no	no	yes	no	no	no	0		0	0	0	0	0	0	0	0	0	0	0	0	0	0	0	0	0
14	14.54	2015-04-01	26	female	Samdrupjongkhar	Samdrupjongkhar	Samdrupjongkhar	govt/private employee	7	2							no	2	no	no	2			yes	no	no	no	no	yes	no	0		0	512	0	256	0	256	0	512	0	256	0	0	0	0	0	0	0
14	14.55	2015-04-01	9	male	Samdrupjongkhar	Sarpang	Samdrupjongkhar	students	4	2							no	2	no	no	2			yes	no	no	yes	no	no	no	0		0	0	0	0	0	0	0	0	0	0	0	0	0	0	0	0	0
14	14.56	2015-04-01	27	female	Samdrupjongkhar	Trashiyangtse	Samdrupjongkhar	housewife	6	2							no	2	no	no	2			yes	no	no	yes	yes	yes	no	0		0	0	0	0	0	0	0	0	0	0	0	0	0	0	0	0	0
14	14.57	2015-04-01	30	female	Samdrupjongkhar	Chukha	Samdrupjongkhar	housewife	4	2							no	2	no	no	2			yes	no	no	yes	no	no	no	0		0	0	0	0	0	0	0	0	0	0	0	0	0	0	0	0	0
14	14.58	2015-04-01	2	female	Samdrupjongkhar	Samdrupjongkhar	Samdrupjongkhar	Preschool	5	2							no	2	no	no	2			yes	no	no	yes	yes	no	no	0		0	0	0	0	0	0	0	0	0	0	0	0	0	0	0	0	0
14	14.59	2015-04-01	9	female	Samdrupjongkhar	Pemagatshel	Samdrupjongkhar	students	5	2							no	2	no	no	1			yes	no	no	yes	yes	yes	no	0		0	0	0	0	0	0	0	0	0	0	0	0	0	0	0	0	0
14	14.6	2015-04-01	26	female	Samdrupjongkhar	Pemagatshel	Samdrupjongkhar	housewife	4	2							no	2	no	no	2			yes	no	no	yes	yes	yes	no	0		0	0	0	0	0	0	0	0	0	0	0	0	0	0	0	0	0
14	14.61	2015-04-01	36	female	Samdrupjongkhar	Sarpang	Samdrupjongkhar	housewife	5	2							no	2	no	no	2			yes	no	no	yes	yes	no	no	0		0	1024	0	1024	0	1024	0	1024	0	1024	0	512	0	0	0	0	0
14	14.62	2015-04-01	56	male	Samdrupjongkhar	Sarpang	Samdrupjongkhar	govt/private employee	4	2							no	2	no	no	2			yes	no	no	yes	yes	yes	no	0		0	0	0	0	0	0	0	0	0	0	0	0	0	0	0	0	0
14	14.63	2015-04-01	37	male	Gomdar	Gomdar	Samdrupjongkhar	farmers/herders	6	2							no	2	no	no	2			yes	no	no	yes	no	no	no	0		0	0	0	0	0	0	0	0	0	0	0	0	0	0	0	0	0
14	14.64	2015-04-01	7	female	Samdrupjongkhar	Trashigang	Samdrupjongkhar	students	4	2							no	2	no	no	2			yes	no	no	yes	no	no	no	0		0	0	0	0	0	0	0	0	0	0	0	0	0	0	0	0	0
14	14.65	2015-04-01	6	male	Samdrupjongkhar	Gomdar	Samdrupjongkhar	students	4	2							no	2	no	no	2			yes	no	no	yes	no	no	no	0		0	0	0	0	0	0	0	0	0	0	0	0	0	0	0	0	0
14	14.66	2015-05-01	1	male	Samdrupjongkhar	Pemagatshel	Samdrupjongkhar	Preschool	4	2							no	3		no	3			yes	no	no	no	no	no	no	0		0	0	0	0	0	0	0	0	0	0	0	0	0	0	0	0	0
14	14.67	2015-05-01	9	male	Samdrupjongkhar	Samdrupjongkhar	Samdrupjongkhar	students	14	2							no	2	no	no	2			yes	no	no	no	no	no	no	0		0	1024	0	1024	0	1024	0	1024	0	1024	0	512	1024	512	1024	512	0
14	14.68	2015-05-01	6	male	Samdrupjongkhar	Samdrupjongkhar	Samdrupjongkhar	students	4	2							no	2	no	no	2			yes	yes	no	no	no	no	no	0		512	1024	512	1024	512	1024	512	1024	256	1024	256	256	0	0	0	0	0
14	14.69	2015-05-01	52	male	Samdrupjongkhar	Samdrupjongkhar	Samdrupjongkhar	govt/private employee	4	2							no	2	no	no	2			yes	no	no	yes	no	no	no	0		0	0	0	0	0	0	0	0	0	0	0	0	0	0	0	0	512
14	14.7	2015-05-01	17	male	Samdrupjongkhar	Paro	Samdrupjongkhar	students	4	2							no	3			3			yes	no	no	yes	no	no	no	0		128	256	128	256	128	256	128	256	128	512	128	128	0	0	0	0	0
14	14.71	2015-05-01	13	male	Samdrupjongkhar	Lauri	Samdrupjongkhar	students	4	2							no	2	no	no	2			yes	no	no	yes	no	no	no	0		0	0	0	0	0	0	0	0	0	0	0	0	0	0	0	0	0
14	14.72	2015-05-01	60	male	Samdrupjongkhar	Samdrupjongkhar	Samdrupjongkhar	govt/private employee	4	2							no	2	no	no	2			yes	no	no	no	no	no	no	0		0	0	0	0	0	0	0	0	0	0	0	0	0	0	0	0	0
14	14.73	2015-05-01	25	male	Samdrupjongkhar	Trashigang	Samdrupjongkhar	housewife	4	2							no	2	no	no	2			yes	no	no	yes	yes	no	yes	0		256	1024	256	1024	256	1024	256	1024	256	1024	0	0	0	0	0	0	0
14	14.74	2015-05-01	45	male	Bangtar	Bangtar	Samdrupjongkhar	govt/private employee	5	1	1	0	0	0	0	0	yes	2	no	no	2			yes	no	no	no	no	yes	no	0		0	0	0	0	0	0	0	0	0	0	0	0	0	0	0	0	0
14	14.75	2015-05-01	43	male	Gomdar	Gomdar	Samdrupjongkhar	govt/private employee	5	1	0	0	0	1	0	0	yes	2	no	no	1	yes	no	yes	yes	no	no	no	yes	yes	0		0	0	0	0	0	0	0	0	0	0	0	0	0	0	0	0	0
14	14.76	2015-05-01	8	male	Samdrupjongkhar	Samtse	Samdrupjongkhar	students	4	1	10	10	10	10	10	10	no	2	no	no	1	no	yes	yes	no	no	yes	yes	no	no	0		0	1024	0	1024	0	1024	0	1024	0	1024	0	0	0	0	0	0	0
14	14.77	2015-05-01	33	male	Nganglam	Nganglam	Samdrupjongkhar	farmers/herders	5	1	10	10	10	10	10	10	yes	2	no	no	2			yes	no	no	yes	no	no	no	0		0	0	0	0	0	0	0	0	0	0	0	0	0	0	0	0	0
14	14.78	2015-05-01	22	female	Deothang	Trashigang	Samdrupjongkhar	students	14	2							yes	2	no	no	2			yes	no	no	yes	yes	no	no	0		0	1024	0	1024	0	1024	0	1024	0	1024	0	0	0	0	0	0	0
14	14.79	2015-05-01	41	female	Samdrupjongkhar	Trongsa	Samdrupjongkhar	farmers/herders	5	2							no	2	no	no	1	no	yes	yes	no	no	yes	no	no	no	0		0	0	0	0	0	0	0	0	0	0	0	0	0	0	0	0	0
14	14.8	2015-05-01	36	male	Samdrupjongkhar	Pemagatshel	Samdrupjongkhar	farmers/herders	5	1	10	10	10	10	10	10	no	2	no	yes	1	yes	yes	yes	no	no	yes	yes	no	no	0		0	0	0	0	0	0	0	0	0	0	0	0	0	0	0	0	0
14	14.81	2015-05-01	16	female	Orong	Orong	Samdrupjongkhar	students	15	1	10	10	10	10	10	10	yes	2	no	yes	2			yes	no	no	no	no	no	no	0		256	1024	256	1024	256	1024	256	1024	256	1024	0	0	0	0	0	0	1024
14	14.82	2015-05-01	21	female	Samdrupjongkhar	Mongar	Samdrupjongkhar	students	5	2							no	2	no	yes	2			yes	yes	no	yes	yes	yes	no	0		0	0	0	0	0	0	0	0	0	0	0	0	0	0	0	0	1024
14	14.83	2015-05-01	8	female	Bangtar	Bangtar	Samdrupjongkhar	students	5	2							yes	2	no	no	2			yes	no	no	yes	yes	no	no	0		0	256	0	256	0	256	0	512	0	256	0	0	0	256	0	256	0
14	14.84	2015-05-01	45	male	Martshala	Martshala	Samdrupjongkhar	govt/private employee	5	1	1	0	0	0	0	0	yes	2	no	no	1	no	yes	yes	yes	no	no	yes	yes	no	0		0	0	0	0	0	0	0	0	0	0	0	0	0	0	0	0	0
14	14.85	2015-05-01	9	female	Lauri	Lauri	Samdrupjongkhar	students	5	1	10	10	10	10	10	10	yes	2	no	no	2			yes	yes	no	no	no	no	no	0		0	0	0	0	0	0	0	0	0	0	0	0	0	0	0	0	0
14	14.86	2015-06-01	11	male	Samdrupjongkhar	Samdrupjongkhar	Samdrupjongkhar	students	5	2							no	2	no	no	2			yes	yes	no	no	yes	no	no	0		0	0	0	0	0	0	0	0	0	0	0	0	0	0	0	0	0
14	14.87	2015-06-01	22	female	Samdrupjongkhar	Gomdar	Samdrupjongkhar	students	5	1	1	0	0	0	0	0	yes	2	no	no	2			yes	yes	no	no	yes	no	no	0		0	0	0	0	0	0	0	0	0	0	0	0	0	0	0	0	0
14	14.88	2015-06-01	34	female	Samdrupjongkhar	Samrang	Samdrupjongkhar	farmers/herders	5	2							no	2	no	no	2			yes	yes	no	no	yes	no	no	0		0	0	0	0	0	0	0	0	0	0	0	0	0	0	0	0	0
14	14.89	2015-06-01	6	male	Samdrupjongkhar	Trashigang	Samdrupjongkhar	students	4	2							no	2	no	no	2			yes	yes	no	no	no	no	no	0		0	0	0	0	0	0	0	0	0	0	0	0	0	0	0	0	0
14	14.9	2015-06-01	60	female	Orong	Orong	Samdrupjongkhar	housewife	5	2							no	2	no	no	1	yes	no	yes	no	no	no	yes	no	no	0		0	0	0	0	0	0	0	0	0	0	0	0	0	0	0	0	0
14	14.91	2015-06-01	48	female	Deothang	Kanglung	Samdrupjongkhar	farmers/herders	4	2							no	2	no	no	2			yes	yes	no	no	yes	no	no	0		0	0	0	0	0	0	0	0	0	0	0	0	0	0	0	0	0
14	14.92	2015-06-01	48	male	Yakpogang	Mongar	Samdrupjongkhar	govt/private employee	5	1	1	0	0	0	0	0	yes	3	no	yes	1	no	yes	yes	no	no	yes	yes	no	no	0		0	0	0	0	0	0	0	0	0	0	0	0	0	0	0	0	0
14	14.93	2015-06-01	70	male	Trashigang	Trashigang	Samdrupjongkhar	govt/private employee	6	2							no	3	no	no	1	yes	no	yes	yes	no	no	yes	no	no	0		0	0	0	0	0	0	0	0	0	0	0	0	0	0	0	0	1024
14	14.94	2015-06-01	26	female	Samdrupjongkhar	Trashiyangtse	Samdrupjongkhar	housewife	4	2							no	2	no	no	2			yes	no	no	no	no	no	no	0		512	512	512	256	512	256	512	512	512	256	256	256	0	0	0	0	0
14	14.95	2015-06-01	32	male	Pemagatshel	Pemagatshel	Samdrupjongkhar	housewife	7	2							no	3	no	no	2			yes	no	no	yes	no	no	no	0		0	2048	0	2048	0	2048	0	2048	0	2048	0	0	0	0	0	0	0
14	14.96	2015-06-01	55	female	Nganglam	Nganglam	Samdrupjongkhar	housewife	5	2							no	2	no	no	2			yes	yes	no	no	no	no	no	0		0	0	0	0	0	0	0	0	0	0	0	0	0	0	0	0	0
14	14.97	2015-06-01	54	male	Samdrupjongkhar	Bangtar	Samdrupjongkhar	govt/private employee	5	2							no	3	no	no	2			yes	no	no	yes	no	no	no	0		0	0	0	0	0	0	0	0	0	0	0	0	0	0	0	0	0
[truncated: 17 more columns]
